# Supplementary material for: Variations of bile bacterial community alongside gallstone disease progression and key taxa involved in poor outcomes after endoscopic surgery
Source: Eur J Med Res. 2023 Sep 2;28:313. doi: 10.1186/s40001-023-01308-y (PMC10474685; doi:10.1186/s40001-023-01308-y)
Supplement: Supplementary file 1 — Additional file 1: Table S1. Quality data of the 16S rRNA amplicon sequencing. Table S2. Bacterial taxa modules and their correlations to clinical indexes. Table S3. Taxonomic characterization of the taxa that sequentially increased in the bile of HCs, GBS, CBDS and SCBD. [file 40001_2023_1308_MOESM1_ESM.xlsx]

## Sheet: Table S1
Table S1 Quality data of the 16S rRNA amplicon sequencing
Sample Name	Raw PE(#)	Combined(#)	Qualified(#)	Nochime(#)	Base(nt)	AvgLen(nt)	Q20	Q30	Effective%
CBDS1	109662	52413	51639	47250	19387433	410	95.2	87.69	43.09
CBDS10	116081	69105	67402	63666	27268333	428	93.97	85.61	54.85
CBDS11	115319	81202	79614	74884	32080072	428	94.85	87	64.94
CBDS12	100357	53000	52015	50977	21020830	412	94.82	87.02	50.8
CBDS13	116041	67837	65759	59794	25530973	427	93.81	85.55	51.53
CBDS14	115624	72010	70189	60947	25957795	426	93.93	85.67	52.71
CBDS15	105808	54609	53775	51416	21462650	417	94.81	87.02	48.59
CBDS16	130653	128230	126619	118785	48453991	408	96.28	90.2	90.92
CBDS17	120848	119082	116959	100864	42482990	421	95.8	89.41	83.46
CBDS18	110364	107602	106904	90994	38192941	420	98.78	95.66	82.45
CBDS19	111179	105166	104381	100053	41836144	418	98.81	95.69	89.99
CBDS2	107868	54437	53740	50746	21331600	420	94.95	87.14	47.04
CBDS20	113432	112252	111244	98879	41528431	420	98.59	95.24	87.17
CBDS21	106710	101449	100482	95780	40834243	426	98.57	95.04	89.76
CBDS22	110212	105786	105139	90760	38149901	420	98.68	95.33	82.35
CBDS23	107604	100815	99788	88563	37706941	426	98.46	94.85	82.3
CBDS24	110049	105485	104424	96319	41185173	428	98.45	94.82	87.52
CBDS25	114385	109731	108726	96955	41328429	426	98.58	95.04	84.76
CBDS26	105608	102035	101195	87713	37302414	425	98.68	95.35	83.06
CBDS27	103851	97984	97051	91267	38945947	427	98.43	94.7	87.88
CBDS28	113975	113078	112123	102118	43639576	427	98.65	95.29	89.6
CBDS29	103337	100062	99254	86896	37135050	427	98.67	95.33	84.09
CBDS3	118933	116157	115142	106934	43121281	403	96.74	90.89	89.91
CBDS30	93037	53269	52298	46706	19638146	420	94.88	87.35	50.2
CBDS31	102270	54873	53882	49368	20791089	421	94.64	86.81	48.27
CBDS4	117094	74919	73659	59945	25337957	423	94.62	86.67	51.19
CBDS5	122064	120189	119060	105859	43461982	411	96.55	90.67	86.72
CBDS6	106095	68718	67418	59201	25110167	424	94.76	86.74	55.8
CBDS7	113872	78784	77158	75016	32094344	428	94.68	86.68	65.88
CBDS8	115042	112833	111781	103782	42242471	407	96.74	91.08	90.21
CBDS9	125730	124658	123478	110535	44324863	401	97.19	91.92	87.91
DZHC1	111211	107300	106345	94169	40198970	427	98.46	94.8	84.68
DZHC2	106532	102518	101670	90166	38431957	426	98.51	94.91	84.64
DZHC3	118524	105320	104556	97085	39453171	406	98.79	95.72	81.91
DZHC4	104267	101566	100711	89587	38278766	427	98.74	95.56	85.92
DZHC5	116161	110446	109676	88821	37597895	423	98.55	95.06	76.46
DZHC6	104318	101642	100847	89599	38061874	425	98.69	95.36	85.89
DZHC7	108654	102513	101361	87941	37464066	426	97.95	93.49	80.94
DZHC8	105184	97306	96633	85907	35674374	415	98.79	95.68	81.67
GBS1	104105	74460	73196	71568	30670056	429	94.87	87.08	68.75
GBS10	110674	105300	104305	85643	36285144	424	98.46	94.9	77.38
GBS11	102190	96298	95323	83982	35706028	425	98.49	94.91	82.18
GBS12	110622	104506	103427	93704	39735551	424	98.41	94.73	84.71
GBS13	102979	97010	96008	89819	38406500	428	98.36	94.55	87.22
GBS14	101837	97538	96824	81499	34450288	423	98.53	95.05	80.03
GBS15	112622	107197	106253	87504	37124982	424	98.58	95.13	77.7
GBS2	106936	62630	61617	57835	24461360	423	94.78	86.97	54.08
GBS3	115592	65089	63837	62260	26466837	425	94.25	85.92	53.86
GBS4	112338	76175	73961	67810	29055278	428	93.95	85.62	60.36
GBS5	106079	56386	55384	49283	20712764	420	94.46	86.57	46.46
GBS6	119409	78276	76277	75580	32397621	429	94.03	85.19	63.3
GBS7	120153	117531	116343	99468	40853223	411	96.74	91.01	82.78
GBS8	115648	112876	112032	105279	44932011	427	98.76	95.59	91.03
GBS9	112019	108802	107880	101746	43563302	428	98.67	95.33	90.83
SCBD1	123388	122012	120899	99688	40121391	402	96.89	91.36	80.79
SCBD2	96260	67334	65954	56554	24172021	427	94.92	87.13	58.75
SCBD3	111749	60198	59147	54666	22869977	418	94.63	86.88	48.92
SCBD4	117418	100475	99568	95293	39982340	420	98.56	95.07	81.16
SCBD5	106575	102213	101287	85571	36272459	424	98.53	94.99	80.29
SCBD6	113706	109804	108695	98558	42143862	428	98.42	94.73	86.68
SCBD7	100359	97625	96649	87761	37526848	428	98.36	94.5	87.45
SCBD8	112188	101522	100575	92057	38697172	420	98.4	94.61	82.06

## Sheet: Table S2
Table S2 Bacterial taxa modules and their correlations to clinical indexes
Taxa	moduleColor	Correlation to PCT	P-value (PCT)	Correlation to AlkP	P-value (AlkP)	Correlation to AMY	P-value (AMY)	Average abundance	Categary
g_Methyloversatilis	greenyellow	NA	NA	NA	NA	-0.130425	0.387619	0.00255999	transient
g_Sulfurospirillum	greenyellow	NA	NA	NA	NA	-0.130425	0.387619	0.0235846	transient
g_Yersinia	greenyellow	NA	NA	NA	NA	-0.130425	0.387619	0.00495658	transient
s_Serratia_plymuthica	greenyellow	NA	NA	NA	NA	-0.130425	0.387619	0.0179199	transient
s_Yersinia_enterocolitica	greenyellow	NA	NA	NA	NA	-0.130425	0.387619	0.00495658	transient
g_Amb_16S_1323	grey	NA	NA	NA	NA	NA	NA	0.000599147	transient
g_Blastocatella	grey	NA	NA	NA	NA	NA	NA	0.000871485	transient
g_Flavihumibacter	grey	NA	NA	NA	NA	NA	NA	0.000217871	transient
g_Hirschia	grey	NA	NA	NA	NA	NA	NA	0.00103499	transient
g_Marinicaulis	grey	NA	NA	NA	NA	NA	NA	0.00250552	transient
g_Sphingorhabdus	grey	NA	NA	NA	NA	NA	NA	0.00517445	transient
g_Tenacibaculum	grey	NA	NA	NA	NA	NA	NA	0.000326808	transient
s_Clostridium_butyricum	grey	NA	NA	NA	NA	NA	NA	0.005937	transient
s_Tenacibaculum_sp.	grey	NA	NA	NA	NA	NA	NA	0.000326808	transient
g_Auricoccus_Abyssicoccus	grey	NA	NA	-0.012328	0.935192	NA	NA	0.00337701	transient
g_Chroococcidiopsis_SAG_2023	grey	NA	NA	-0.012328	0.935192	NA	NA	0.000871485	transient
s_Vibrio_vulnificus	grey	NA	NA	-0.012328	0.935192	NA	NA	0.000708082	transient
g_Acetobacter	grey	NA	NA	NA	NA	0.473737	0.000882542	5.45161e-05	transient
g_Methanosphaera	grey	NA	NA	NA	NA	0.473737	0.000882542	0.000108871	transient
s_Acetobacter_pasteurianus	grey	NA	NA	NA	NA	0.473737	0.000882542	5.45e-05	transient
g_Tistlia	grey	NA	NA	NA	NA	0.185315	0.21758	0.000272435	transient
g_Deferrisoma	grey	NA	NA	0.541013	0.000103609	0.0944679	0.532313	0.000326952	transient
g_EV818SWSAP88	grey	NA	NA	0.541013	0.000103609	0.0944679	0.532313	0.000108871	transient
s_Labrenzia_sp.	grey	NA	NA	0.541013	0.000103609	0.0944679	0.532313	0.000326806	transient
g_Aridibacter	grey	NA	NA	NA	NA	-0.075155	0.619611	0.000217903	transient
g_env.OPS_17	grey	NA	NA	NA	NA	-0.075155	0.619611	0.000163403	transient
s_Marinomonas_sp.	grey	NA	NA	NA	NA	-0.075155	0.619611	0.000217871	transient
g_Cellvibrionaceae	yellow	0.879531	8.69e-16	NA	NA	0.0408984	0.787264	0.000653694	transient
g_Haloferula	yellow	0.879531	8.69e-16	NA	NA	0.00388357	0.979565	0.000217903	transient
g_Balneola	yellow	0.879531	8.69e-16	NA	NA	-0.0884962	0.558654	5.45161e-05	transient
g_Fermentibacteraceae	yellow	0.879531	8.69e-16	NA	NA	-0.0884962	0.558654	0.000109032	transient
g_Insolitispirillum	yellow	0.879531	8.69e-16	NA	NA	-0.0884962	0.558654	0.000163403	transient
g_NKB15	yellow	0.879531	8.69e-16	NA	NA	-0.0884962	0.558654	0.000163403	transient
s_Insolitispirillum_peregrinum	yellow	0.879531	8.69e-16	NA	NA	-0.0884962	0.558654	0.000163403	transient
g_Plesiomonas	yellow	0.878634	1.01e-15	-0.143224	0.342334	-0.0715165	0.636709	0.00849699	transient
g_Sediminispirochaeta	yellow	0.866763	6.96e-15	-0.175581	0.243142	0.000616531	0.996755	0.00533779	transient
g_Pelagibius	yellow	0.805607	1.46e-11	0.133316	0.377097	-0.0541988	0.720537	0.00642702	transient
g_Marine_Methylotrophic_Group_3	yellow	0.805292	1.5e-11	NA	NA	0.0733575	0.628034	0.000435823	transient
g_Desulfatirhabdium	yellow	0.803422	1.82e-11	NA	NA	-0.0606527	0.688851	0.00136173	transient
g_CK_2C2_2	yellow	0.785938	9.76e-11	0.00474901	0.975012	-0.144386	0.338388	0.00119815	transient
s_Clostridium_tyrobutyricum	brown	0.782784	1.3e-10	NA	NA	-0.147009	0.329592	0.000272274	transient
g_Desulfocurvus	yellow	0.773255	3.01e-10	NA	NA	0.0536219	0.723393	0.000326774	transient
g_SCGC_AAA011_D5	yellow	0.768967	4.33e-10	NA	NA	-0.165016	0.27311	0.0138349	intermittent
g_Marine_Benthic_Group_D_and_DHVEG_1	yellow	0.745428	2.8e-09	-0.175581	0.243142	-0.107465	0.477165	0.00631829	transient
g_Spirochaeta_2	yellow	0.744682	2.97e-09	0.00449084	0.97637	-0.119292	0.429741	0.00392156	transient
g_Desulfofustis	yellow	0.723688	1.33e-08	NA	NA	-0.0622011	0.681325	0.000708048	transient
g_Desulfocarbo	yellow	0.718966	1.82e-08	-0.177971	0.236684	-0.0870484	0.565131	0.00381267	transient
s_Proteus_mirabilis	grey	0.71035	3.21e-08	0.357815	0.0146276	0.17592	0.24222	0.270923	intermittent
g_Proteus	grey	0.710347	3.21e-08	0.43791	0.00233734	0.176759	0.239943	0.272775	intermittent
s_Fusobacterium_ulcerans	brown	0.683434	1.66e-07	0.541013	0.000103609	-0.101478	0.502188	0.000871421	transient
g_BSV26	blue	0.669044	3.72e-07	-0.175581	0.243142	-0.218626	0.144369	0.00119815	transient
s_Rhodothermus_marinus	brown	0.659297	6.28e-07	NA	NA	-0.161452	0.283749	0.000653661	transient
g_Escherichia_Shigella	grey	0.658194	6.65e-07	0.385992	0.00806282	-0.03533	0.815685	9.74855	persistent
g_Aquibacter	yellow	0.64813	1.12e-06	-0.192072	0.200971	-0.0964197	0.523838	0.000817258	transient
g_MD2902_B12	blue	0.647008	1.18e-06	-0.265593	0.0744304	-0.194427	0.195399	0.00125249	transient
g_EF100_94H03	yellow	0.64148	1.56e-06	NA	NA	-0.111568	0.460406	0.000653582	transient
g_Caldithrix	yellow	0.639715	1.7e-06	-0.162815	0.279648	-0.105516	0.48524	0.0164492	intermittent
g_t0.6.f	brown	0.624468	3.52e-06	-0.175581	0.243142	-0.106279	0.482069	0.0012526	transient
g_MSBL7	yellow	0.619651	4.39e-06	0.170557	0.257102	-0.109728	0.467882	0.00511985	transient
s_Escherichia_coli	grey	0.617395	4.87e-06	0.384696	0.00829617	-0.029091	0.847809	9.18122	persistent
g_Hyphomonas	blue	0.614291	5.6e-06	-0.242058	0.105073	-0.129779	0.389996	0.00212413	transient
g_PS_B29	yellow	0.611521	6.34e-06	-0.187815	0.211327	-0.198922	0.185068	0.00343146	transient
g_WOR_1	yellow	0.607644	7.52e-06	NA	NA	-0.0721775	0.633588	0.000326903	transient
g_WS2	magenta	0.600354	1.03e-05	-0.175581	0.243142	-0.153184	0.309456	0.000272258	transient
g_Candidatus_Riegeria	yellow	0.595771	1.25e-05	NA	NA	-0.089471	0.554313	0.000326774	transient
s_Candidatus_Riegeria	yellow	0.595771	1.25e-05	NA	NA	-0.089471	0.554313	0.000326774	transient
s_Psychrobacter_alimentarius	yellow	0.592842	1.42e-05	-0.218542	0.144527	-0.0134707	0.929199	0.000109032	transient
g_Syntrophotalea	grey	0.58823	1.72e-05	NA	NA	-0.149543	0.321232	0.000544597	transient
g_LCP_89	blue	0.580849	2.31e-05	-0.150116	0.319361	-0.139598	0.354818	0.0116564	intermittent
g_Calditrichaceae	yellow	0.577391	2.66e-05	-0.126887	0.400736	-0.133472	0.376533	0.0437922	intermittent
g_Desulfuromusa	yellow	0.571691	3.32e-05	-0.175581	0.243142	-0.0738763	0.625598	0.00326806	transient
g_MSBL5	yellow	0.567847	3.86e-05	-0.149921	0.319997	-0.134689	0.372157	0.00789779	intermittent
g_Desulfuromonas	yellow	0.556724	5.87e-05	0.114543	0.448459	-0.179784	0.231865	0.00446617	transient
g_Desulfatiglans	yellow	0.55385	6.53e-05	0.000249817	0.998685	-0.136689	0.365032	0.0669954	intermittent
g_GIF3	brown	0.553534	6.6e-05	-0.175581	0.243142	-0.181734	0.226758	0.00103513	transient
g_MidBa8	blue	0.540052	0.000107179	-0.197801	0.187606	-0.185886	0.216139	0.00326799	transient
g_Woesearchaeales	yellow	0.532488	0.000139409	0.41503	0.00413066	-0.0561885	0.710716	0.00533774	transient
g_Roseimarinus	blue	0.529394	0.000154962	-0.17757	0.237759	-0.110113	0.466313	0.00343141	transient
g_Carboxylicivirga	blue	0.517322	0.000231873	-0.175581	0.243142	-0.18138	0.227678	0.00114374	transient
g_Candidatus_Udaeobacter	yellow	0.517013	0.000234231	NA	NA	0.0263763	0.861866	0.00103486	transient
g_Draconibacterium	yellow	0.512734	0.000269199	-0.110761	0.46368	-0.105351	0.485927	0.006155	transient
g_Vallitalea	yellow	0.508778	0.000305654	NA	NA	0.0424721	0.779279	0.00119823	transient
g_Subgroup_22	blue	0.504649	0.000348413	-0.128292	0.395495	-0.194244	0.195827	0.0712437	intermittent
g_SB_5	yellow	0.498748	0.000418898	-0.00275835	0.985485	-0.108309	0.473693	0.041668	intermittent
g_AT_s2_59	blue	0.495768	0.000459182	-0.170841	0.256299	-0.126427	0.402457	0.000326952	transient
g_Desulfomonile	blue	0.495367	0.000464848	-0.203182	0.17564	-0.211386	0.158472	0.00462962	transient
g_Sva0485	blue	0.494218	0.000481468	-0.0887071	0.557714	-0.161312	0.284172	0.0437922	intermittent
g_Desulfatitalea	blue	0.49254	0.000506701	-0.146829	0.330192	-0.237583	0.111862	0.0240747	intermittent
g_NB1_j	blue	0.491789	0.000518377	-0.0124488	0.934558	-0.153341	0.308953	0.0285411	intermittent
g_Marinimicrobia_(SAR406_clade)	blue	0.489298	0.000558849	0.0942724	0.533166	-0.102161	0.4993	0.00697203	intermittent
g_Oceanospirillum	blue	0.484854	0.000638147	-0.200394	0.181769	-0.221533	0.138977	0.00228766	transient
g_Clostridium_sensu_stricto_12	turquoise	0.483139	0.00067136	-0.0209202	0.890242	-0.120916	0.423441	0.000599177	transient
g_Rhodothermus	yellow	0.480965	0.000715684	0.25508	0.0871083	-0.144978	0.336391	0.00119835	transient
g_UASB_TL25	blue	0.476941	0.000804707	-0.201092	0.180221	-0.202407	0.17733	0.00250524	transient
g_Moduliflexaceae	blue	0.475693	0.000834274	-0.193163	0.198376	-0.188478	0.209691	0.00294112	transient
g_Zixibacteria	blue	0.474151	0.000872129	-0.128635	0.394224	-0.204985	0.171758	0.014543	intermittent
g_MBNT15	blue	0.473479	0.000889088	-0.0547954	0.717588	-0.119294	0.429732	0.00571914	intermittent
g_LCP_80	blue	0.470467	0.000968851	-0.103129	0.49522	-0.205961	0.169682	0.013018	intermittent
g_Actibacter	blue	0.46888	0.00101343	0.0532724	0.725125	-0.202653	0.176793	0.00495645	transient
g_Nisaea	yellow	0.468371	0.0010281	-0.175581	0.243142	-0.14833	0.325216	0.000218065	transient
g_Iamia	turquoise	0.459926	0.00130081	NA	NA	-0.19289	0.199022	0.000381306	transient
g_pItb_vmat_80	blue	0.459822	0.00130452	-0.196655	0.190227	-0.200616	0.181277	0.00354038	transient
g_Dinoroseobacter	blue	0.455136	0.00148259	NA	NA	-0.171189	0.255317	0.00114376	transient
g_Latescibacterota	blue	0.448726	0.00176111	-0.167686	0.265317	-0.221187	0.13961	0.0154688	intermittent
g_Zeaxanthinibacter	blue	0.447776	0.0018061	-0.176318	0.241137	-0.222697	0.136859	0.000871516	transient
g_TG3	yellow	0.439682	0.00223282	0.0922684	0.541944	-0.0805572	0.594591	0.0305565	transient
g_Spirochaeta	blue	0.43191	0.00272405	-0.11051	0.464697	-0.098701	0.514016	0.00375842	transient
g_FW22	blue	0.428669	0.00295557	-0.203429	0.175106	-0.00259788	0.986329	0.00250542	transient
g_SEEP_SRB1	blue	0.422932	0.00340819	-0.193846	0.196763	-0.172348	0.252066	0.0342059	intermittent
g_RBG_16_49_21	yellow	0.420178	0.00364628	0.421192	0.00355696	-0.0170409	0.910503	0.00392182	transient
g_Subgroup_18	blue	0.417806	0.00386293	-0.189475	0.207245	-0.232765	0.11954	0.0021242	transient
g_Sva1033	yellow	0.416717	0.00396611	NA	NA	-0.0745497	0.622442	0.00119828	transient
g_Halarcobacter	blue	0.414798	0.00415385	-0.0770906	0.610596	-0.183373	0.222523	0.00762542	transient
g_SAR324_clade(Marine_group_B)	blue	0.412132	0.00442751	-0.193598	0.197348	-0.179081	0.233726	0.0131813	intermittent
g_Bacteroidetes_BD2_2	blue	0.408033	0.00487913	-0.0927387	0.539878	-0.159215	0.290563	0.0731504	intermittent
g_Methylophaga	yellow	0.400857	0.00576695	-0.0968032	0.52218	-0.0803885	0.595365	0.0081701	transient
s_Cyanobium_sp.	grey	0.398095	0.00614449	0.161201	0.284509	-0.175407	0.243617	0.000816871	transient
g_Pseudoruegeria	blue	0.389585	0.00744557	-0.196966	0.189514	-0.200897	0.180654	0.00277786	transient
g_Lentimicrobiaceae	blue	0.383372	0.00854035	-0.0943943	0.532634	-0.0896059	0.553713	0.00827886	intermittent
g_Winogradskyella	blue	0.381636	0.00887007	-0.0209202	0.890242	-0.200349	0.181871	0.00103474	transient
g_Photobacterium	yellow	0.38145	0.008906	0.0454557	0.764203	-0.10081	0.505018	0.161007	intermittent
g_Sulfuricurvum	turquoise	0.377679	0.00966269	NA	NA	-0.143981	0.33976	0.000871405	transient
g_Ignavibacterium	blue	0.376671	0.00987424	-0.237406	0.112136	-0.152433	0.31186	0.00108932	transient
g_IheB3_7	blue	0.375386	0.0101494	-0.0753877	0.618525	-0.214047	0.153176	0.0299028	intermittent
g_FW113	yellow	0.374276	0.0103925	-0.175581	0.243142	-0.157242	0.296658	0.00201515	transient
g_Sh765B_AG_111	yellow	0.373929	0.0104695	NA	NA	-0.0604235	0.689968	0.000707919	transient
g_Clostridia_vadinBB60_group	blue	0.370059	0.0113621	0.032709	0.829147	-0.134512	0.372791	0.0404696	intermittent
g_Bacteroidetes_VC2.1_Bac22	blue	0.367148	0.0120755	-0.220382	0.141094	-0.128332	0.395349	0.00806118	transient
g_Nitrosospira	brown	0.366842	0.0121529	-0.0420768	0.781283	-0.0728357	0.630488	0.00174298	transient
s_Treponema_sp.	black	0.364768	0.0126873	NA	NA	-0.0698407	0.644648	0.000381258	transient
g_Bathyarchaeia	blue	0.36444	0.0127736	-0.175581	0.243142	-0.162568	0.28039	0.00288685	transient
g_Ferrimonas	blue	0.362459	0.0133056	-0.076781	0.612034	-0.206898	0.167706	0.000871387	transient
g_Sva0081_sediment_group	blue	0.359491	0.0141383	-0.17337	0.249221	-0.176172	0.241535	0.0745121	intermittent
g_Sulfurovum	blue	0.358599	0.014397	-0.0778268	0.607181	-0.205287	0.171113	0.117052	intermittent
g_Saccharimonadaceae	grey	0.358314	0.0144804	-0.201953	0.178324	-0.103808	0.492372	0.00637261	transient
g_Labrenzia	blue	0.353307	0.0160164	-0.110676	0.464024	-0.216791	0.147852	0.0128544	intermittent
g_Desulfovibrio	pink	0.352702	0.016211	-0.217835	0.145863	-0.0760939	0.615231	0.0222773	intermittent
g_VHS_B4_70	blue	0.350393	0.0169722	-0.165973	0.270299	-0.213388	0.154476	0.00315905	transient
g_Clostridium_sensu_stricto_1	grey	0.348531	0.0176079	-0.121899	0.419654	-0.155404	0.30241	2.39087	persistent
g_Desulfopila	blue	0.341655	0.0201333	-0.247313	0.0975091	-0.129511	0.390983	0.00795234	transient
g_BD2_11_terrestrial_group	blue	0.340766	0.0204809	-0.0522241	0.730328	-0.121625	0.420708	0.0214604	intermittent
g_SAR202_clade	yellow	0.340005	0.0207825	0.222514	0.13719	-0.0928507	0.539386	0.00119837	transient
s_Lactobacillus_salivarius	turquoise	0.339664	0.0209187	NA	NA	-0.160677	0.286096	0.000381258	transient
s_Pseudoalteromonas_phenolica	blue	0.337665	0.0217337	-0.197801	0.187606	-0.0823287	0.586484	0.00413949	transient
g_Sulfurimonas	blue	0.337132	0.0219554	-0.108439	0.473158	-0.154039	0.30673	0.0208613	transient
s_Bifidobacterium_dentium	pink	0.330663	0.0248005	-0.182455	0.224889	-0.142776	0.343861	0.00517445	transient
g_OM190	blue	0.327902	0.0261053	-0.191047	0.203431	-0.136306	0.366388	0.000326935	transient
g_Latescibacteraceae	blue	0.326884	0.0266009	-0.0689783	0.648748	-0.117884	0.435241	0.00659069	transient
g_WCHB1_81	blue	0.322972	0.0285779	-0.11107	0.462427	-0.191943	0.201279	0.0375284	intermittent
g_Candidatus_Thiodiazotropha	blue	0.322971	0.0285784	-0.079038	0.601582	-0.0869468	0.565587	0.00599145	transient
g_Trichodesmium_IMS101	yellow	0.320722	0.0297695	NA	NA	-0.062395	0.680384	0.000272419	transient
g_SBR1031	blue	0.318313	0.0310902	-0.0900026	0.551952	-0.126478	0.402268	0.033988	intermittent
g_Babeliales	blue	0.317599	0.0314909	-0.0515628	0.733617	-0.203571	0.174797	0.00615466	intermittent
g_Prochlorococcus_MIT9313	blue	0.313605	0.0338128	-0.252941	0.0898823	-0.0154128	0.919024	0.00686295	transient
g_PS1_clade	blue	0.310975	0.0354171	0.0814127	0.59067	-0.112757	0.455612	0.00337704	transient
g_Alteromonas	blue	0.307861	0.0373969	-0.124251	0.410671	-0.123212	0.414626	0.00326818	intermittent
g_Halochromatium	blue	0.302714	0.0408689	-0.0374564	0.804802	-0.183927	0.221105	0.0056646	transient
g_Ilumatobacter	blue	0.301061	0.0420383	-0.154575	0.305028	-0.239865	0.10836	0.0197174	intermittent
g_Desulfobulbus	brown	0.300787	0.0422346	-0.175581	0.243142	-0.225298	0.132215	0.00697199	transient
g_Pseudohongiella	magenta	0.297675	0.0445192	0.266352	0.0735743	-0.088621	0.558098	0.000599161	transient
g_Peredibacter	green	0.296571	0.0453534	NA	NA	-0.0965925	0.523091	0.00174295	transient
g_Pseudohaliea	blue	0.290179	0.050436	-0.196406	0.190802	-0.166151	0.269779	0.00403053	transient
g_Napoli_4B_65	yellow	0.290175	0.0504394	-0.175581	0.243142	0.0235161	0.876722	0.00179752	transient
g_SJA_15	blue	0.282818	0.0568506	-0.194573	0.195055	-0.145571	0.334397	0.01329	intermittent
g_Cyanobium_PCC_6307	blue	0.281724	0.0578568	0.000284203	0.998504	-0.232515	0.119948	0.00125255	transient
g_Roseibacterium	blue	0.279536	0.0599142	-0.20658	0.168375	-0.225573	0.131732	0.0045753	transient
g_Desulfobacter	yellow	0.277883	0.0615063	NA	NA	-0.00264769	0.986067	0.00201525	transient
g_TA06	blue	0.277341	0.0620352	-0.0460676	0.761122	-0.0757827	0.616681	0.00343142	transient
g_PHOS_HE36	blue	0.274634	0.0647339	-0.0777418	0.607575	-0.187737	0.211521	0.0151421	intermittent
g_Methyloceanibacter	blue	0.272849	0.0665639	-0.0365924	0.80922	-0.234759	0.116315	0.00729861	transient
s_Streptococcus_parauberis	grey	0.271062	0.068437	NA	NA	-0.160342	0.287115	0.000490195	transient
g_Thermoflexus	blue	0.268232	0.0714886	-0.157529	0.295765	-0.156237	0.299795	0.00185183	transient
g_Marivita	blue	0.26362	0.0766916	-0.15439	0.305614	-0.241033	0.106599	0.00718976	transient
s_Photobacterium_sp.	yellow	0.262372	0.0781491	-0.201134	0.180129	-0.0691543	0.647911	0.0061004	transient
g_Subgroup_9	blue	0.260222	0.0807119	0.541013	0.000103609	-0.141973	0.346609	0.00141603	transient
g_RBG_13_54_9	black	0.259317	0.0818107	NA	NA	-0.0393396	0.795194	0.000272435	transient
g_PAUC26f	yellow	0.25742	0.0841504	-0.26564	0.0743772	-0.101933	0.500261	0.00141615	transient
g_Subgroup_17	blue	0.257147	0.0844912	-0.156313	0.299558	-0.192757	0.199339	0.0129633	intermittent
g_MBAE14	yellow	0.25642	0.0854046	-0.143867	0.340147	-0.0882817	0.559612	0.00484756	transient
s_Kribbella_sp.	brown	0.253633	0.0889773	0.130676	0.3867	-0.0637875	0.673645	0.00506556	transient
g_Cytophaga_xylanolytica_group	yellow	0.25177	0.0914294	-0.287264	0.0529023	0.0333189	0.82601	0.00185173	transient
g_Thiohalocapsa	grey	0.251057	0.0923824	-0.170427	0.257472	0.254985	0.0872303	0.000816984	transient
g_Marinobacterium	yellow	0.24989	0.0939568	NA	NA	-0.0399469	0.792102	0.00043579	transient
g_Subgroup_10	blue	0.246739	0.0983152	-0.127276	0.399279	-0.144201	0.339014	0.0266347	intermittent
g_Subgroup_26	blue	0.243081	0.103567	-0.187861	0.211213	-0.250762	0.0927786	0.00462982	transient
g_GWE2_31_10	yellow	0.237473	0.112033	-0.175581	0.243142	-0.120881	0.423575	0.00321359	transient
g_JG30_KF_CM66	tan	0.237193	0.112469	NA	NA	0.0611733	0.686317	0.00119821	transient
g_Cohaesibacter	blue	0.235482	0.115162	-0.160277	0.287314	-0.204912	0.171914	0.0114925	intermittent
g_Promicromonospora	brown	0.234209	0.117197	-0.235727	0.114774	-0.0701635	0.643115	0.000980276	transient
g_Clostridiisalibacter	magenta	0.230709	0.122935	-0.175581	0.243142	-0.179299	0.233148	0.000381306	transient
s_Pseudoalteromonas_spongiae	blue	0.230597	0.12312	-0.175581	0.243142	-0.0565329	0.709021	0.00179711	transient
g_Fusibacter	blue	0.230371	0.123499	-0.0676621	0.655027	-0.134364	0.373322	0.0190638	intermittent
g_UBA10353_marine_group	blue	0.227874	0.127733	-0.13518	0.3704	-0.131671	0.383064	0.00310459	transient
g_Silicimonas	blue	0.226586	0.129959	-0.203807	0.174289	-0.179723	0.232025	0.00697194	transient
g_Desulfosarcina	blue	0.221231	0.139529	-0.166702	0.268173	-0.232581	0.119841	0.00364933	transient
g_Roseibacillus	magenta	0.2204	0.141061	-0.175581	0.243142	-0.148052	0.326136	0.000599244	transient
s_Photobacterium_gaetbulicola	blue	0.21959	0.142564	-0.111762	0.459622	-0.174549	0.245967	0.00588247	transient
g_Woeseia	blue	0.218342	0.144905	-0.0333755	0.825719	-0.202069	0.17807	0.0276696	intermittent
g_B2M28	blue	0.218071	0.145417	-0.148371	0.325081	-0.175537	0.243263	0.00664502	transient
g_ADurb.Bin180	blue	0.218018	0.145517	-0.119016	0.430815	-0.0636147	0.67448	0.00141611	transient
g_Johnsonella	black	0.214636	0.152023	-0.142256	0.345638	-0.160174	0.287627	0.029467	intermittent
g_Coxiella	blue	0.209551	0.162202	-0.220676	0.140551	-0.182486	0.224808	0.00201544	transient
s_Vibrio_harveyi	blue	0.208812	0.163721	0.0223729	0.882672	-0.172843	0.250686	0.0357854	intermittent
g_Candidatus_Thiobios	blue	0.207725	0.165976	-0.127187	0.399613	-0.131978	0.381944	0.0114382	intermittent
g_WCHB1_32	blue	0.207513	0.166418	-0.162182	0.281548	-0.157646	0.295403	0.00130689	transient
s_Bacillus_sp.	brown	0.204315	0.173195	-0.0889496	0.556633	-0.101536	0.501944	0.0120373	intermittent
g_Milano_WF1B_44	blue	0.203987	0.1739	-0.0749196	0.620712	-0.0798147	0.598003	0.0141616	intermittent
g_Arachidicoccus	brown	0.203802	0.174299	0.393227	0.00686224	-0.0293397	0.846523	0.000544823	transient
g_Nautella	blue	0.202702	0.176686	-0.0559868	0.711709	-0.164031	0.276024	0.00517449	transient
g_Sunxiuqinia	yellow	0.202267	0.177636	NA	NA	-0.0622018	0.681321	0.00125262	transient
g_ADurb.Bin120	blue	0.200747	0.180985	0.279933	0.0595364	-0.167709	0.26525	0.00147024	transient
g_Defluviicoccus	blue	0.200131	0.182356	-0.143224	0.342334	-0.236638	0.113338	0.00136149	transient
g_Roseovarius	blue	0.199826	0.183037	-0.215491	0.150357	-0.291006	0.0497535	0.00604592	transient
s_Erythrobacter_sp.	blue	0.195316	0.193324	-0.0209202	0.890242	-0.213023	0.155199	0.0181922	transient
g_Halioglobus	blue	0.194746	0.194652	0.0213396	0.888056	-0.112479	0.456731	0.013726	intermittent
g_BIrii41	turquoise	0.194398	0.195465	-0.153174	0.309487	-0.225265	0.132273	0.00724413	intermittent
g_Shimia	blue	0.193216	0.198249	-0.0819825	0.588064	-0.219744	0.142277	0.00593693	transient
g_20_1??	blue	0.190829	0.203957	-0.175581	0.243142	-0.219678	0.1424	0.00141597	transient
g_Roseivivax	brown	0.185996	0.215862	-0.238846	0.109914	-0.158325	0.293301	0.00299558	transient
g_Streptomyces	brown	0.185636	0.216769	-0.251687	0.0915394	-0.0381059	0.801485	0.0647623	intermittent
g_Aminicenantales	blue	0.181332	0.227803	-0.149047	0.322859	-0.193994	0.196415	0.00849665	intermittent
s_Lactococcus_lactis	grey	0.18079	0.22922	0.301659	0.041612	0.0134381	0.92937	0.00675385	transient
g_MB_A2_108	turquoise	0.180651	0.229583	NA	NA	-0.20198	0.178265	0.000599177	transient
g_Malaciobacter	blue	0.177095	0.239037	-0.175581	0.243142	-0.174982	0.244779	0.00392174	transient
g_Clavibacter	brown	0.177004	0.239283	-0.232616	0.119783	0.0137534	0.927718	0.0128	intermittent
g_Filomicrobium	blue	0.175937	0.242173	-0.263399	0.0769477	-0.129234	0.392006	0.0037038	transient
g_Paramaledivibacter	magenta	0.17322	0.249637	-0.175581	0.243142	-0.143927	0.339944	0.000980292	transient
s_Streptomyces_sp.	brown	0.172669	0.251171	-0.271512	0.0679611	-0.0193337	0.89852	0.0466245	intermittent
g_Microlunatus	brown	0.172563	0.251465	0.170663	0.256802	-0.10153	0.501968	0.00392172	transient
g_JG30_KF_AS9	brown	0.169905	0.258954	-0.292337	0.048671	-0.082998	0.583434	0.00163402	transient
g_Lentimicrobium	black	0.167729	0.265193	-0.175581	0.243142	-0.169106	0.261233	0.000490177	transient
g_DEV007	blue	0.165781	0.270861	-0.221976	0.138168	-0.187169	0.212931	0.00403048	transient
g_Hafnia_Obesumbacterium	black	0.163357	0.278029	NA	NA	-0.117837	0.435426	0.0242927	transient
g_Thalassotalea	magenta	0.162776	0.279764	-0.199623	0.18349	-0.189936	0.206122	0.00217875	transient
g_Granulicella	brown	0.162126	0.281715	-0.141935	0.34674	-0.13491	0.371365	0.00490191	transient
g_Tropicibacter	magenta	0.159907	0.288442	-0.177078	0.239084	-0.177317	0.23844	0.0014161	transient
g_Kribbella	brown	0.159739	0.288955	-0.0726948	0.631151	-0.0522292	0.730303	0.00849704	intermittent
g_P3OB_42	blue	0.157783	0.294978	-0.143224	0.342334	-0.316662	0.0320234	0.00103518	transient
g_Actinospica	brown	0.157272	0.296564	-0.191047	0.203431	-0.0269957	0.858654	0.00108932	transient
g_Clostridium_sensu_stricto_18	grey	0.15574	0.301353	0.334339	0.023148	-0.156448	0.299134	0.000762677	transient
g_RB41	tan	0.153143	0.309586	-0.335374	0.0226999	-0.174633	0.245735	0.00974948	intermittent
g_bacteriap25	tan	0.150087	0.319455	-0.187812	0.211335	-0.191966	0.201224	0.00980429	intermittent
g_Robiginitalea	blue	0.143866	0.340151	-0.17825	0.23594	0.00383514	0.979819	0.00201523	transient
g_Epulopiscium	blue	0.142988	0.343136	-0.190331	0.205163	-0.11214	0.458098	0.00245086	transient
g_Sedimenticola	magenta	0.141727	0.347454	-0.175581	0.243142	0.0644444	0.670474	0.00136163	transient
g_Exiguobacterium	greenyellow	0.140921	0.35023	NA	NA	-0.185135	0.218035	0.0014161	transient
g_Archangium	green	0.140774	0.350739	NA	NA	-0.156706	0.298328	0.00288673	transient
g_PB19	blue	0.139725	0.354376	0.0891023	0.555953	-0.167495	0.265869	0.00250547	transient
g_Mizugakiibacter	brown	0.136056	0.367278	-0.103721	0.492738	0.0722965	0.633028	0.00441151	intermittent
g_Mesorhizobium	brown	0.135887	0.367878	-0.331387	0.0244675	-0.0722503	0.633245	0.0110568	intermittent
s_Enterococcus_faecalis	tan	0.132417	0.38035	-0.0780257	0.60626	-0.123428	0.4138	0.132847	intermittent
g_Fulvivirga	blue	0.129537	0.390889	-0.167116	0.266968	-0.0800769	0.596797	0.00228752	transient
g_Erythrobacter	blue	0.128933	0.393121	-0.244189	0.101954	-0.238178	0.110941	0.0198807	intermittent
g_Bauldia	blue	0.126314	0.402884	0.41503	0.00413066	-0.174073	0.247277	0.00250563	transient
g_Chujaibacter	brown	0.122513	0.417297	-0.197543	0.188193	0.0764461	0.613591	0.0384543	intermittent
g_Ramlibacter	turquoise	0.115894	0.443087	0.168714	0.262356	-0.177147	0.238897	0.00517443	transient
g_Haliangium	turquoise	0.113961	0.45078	0.192449	0.200071	-0.260207	0.0807307	0.00642721	intermittent
g_CCD24	turquoise	0.109017	0.47079	-0.218542	0.144527	-0.227116	0.129041	0.0019607	transient
g_JGI_0001001_H03	turquoise	0.103403	0.494071	-0.0209202	0.890242	-0.102441	0.498119	0.000871613	transient
g_Chthoniobacter	green	0.102243	0.498953	NA	NA	-0.144696	0.337343	0.00174284	transient
g_KD4_96	turquoise	0.100451	0.506546	0.541013	0.000103609	-0.159129	0.290825	0.00419376	intermittent
g_Fretibacterium	black	0.0988743	0.513275	NA	NA	-0.106366	0.481711	0.00239659	transient
g_Ruegeria	blue	0.0946872	0.531358	-0.0590629	0.69661	-0.265884	0.0741009	0.0260356	intermittent
g_Vicinamibacteraceae	brown	0.0936384	0.535935	-0.165618	0.271342	-0.175443	0.243518	0.0160137	intermittent
g_Propionigenium	blue	0.0920533	0.54289	0.162775	0.279768	-0.208016	0.16537	0.0210247	intermittent
g_Bryobacter	brown	0.0896293	0.55361	0.0890637	0.556125	-0.0947694	0.531	0.0134537	intermittent
g_Abiotrophia	grey	0.0892957	0.555092	-0.0959126	0.526033	0.123243	0.414507	0.319509	intermittent
g_Pseudarthrobacter	brown	0.0849915	0.574393	-0.093603	0.53609	-0.129062	0.392645	0.0194996	intermittent
g_OPB41	turquoise	0.0849565	0.574551	0.167597	0.265573	-0.207712	0.166002	0.00337691	transient
g_Rhodanobacter	brown	0.0840572	0.578622	-0.124741	0.408812	0.00761255	0.959955	0.0391624	intermittent
g_Pseudonocardia	grey	0.0836983	0.58025	-0.262036	0.0785462	-0.0887402	0.557566	0.00212431	transient
g_S085	blue	0.0836843	0.580314	-0.260618	0.0802349	-0.285424	0.0545089	0.00239647	transient
s_Enterobacter_cloacae	blue	0.0814751	0.590384	0.381838	0.00883116	-0.095862	0.526253	0.200006	transient
s_Staphylococcus_sp.	yellow	0.0774896	0.608744	NA	NA	-0.0232259	0.878232	0.00049026	transient
s_Vibrio_sp.	blue	0.0736402	0.626706	0.394157	0.00671971	-0.0625878	0.67945	0.00729868	intermittent
g_Saccharothrix	brown	0.0734717	0.627497	NA	NA	0.0402301	0.790661	0.000109032	transient
g_0319_6G20	brown	0.0734717	0.627497	0.541013	0.000103609	0.0091284	0.951989	0.00103479	transient
g_Adhaeribacter	brown	0.0734717	0.627497	NA	NA	-0.129155	0.3923	0.000272387	transient
g_Amycolatopsis	brown	0.0734717	0.627497	NA	NA	-0.129155	0.3923	0.000272274	transient
g_Angustibacter	brown	0.0734717	0.627497	NA	NA	-0.129155	0.3923	0.000217871	transient
g_Desulfonema	brown	0.0734717	0.627497	NA	NA	-0.129155	0.3923	0.000108871	transient
g_Flexivirga	brown	0.0734717	0.627497	NA	NA	-0.129155	0.3923	0.000108871	transient
g_Joostella	brown	0.0734717	0.627497	NA	NA	-0.129155	0.3923	0.000108871	transient
g_Lineage_IV	brown	0.0734717	0.627497	NA	NA	-0.129155	0.3923	0.000109032	transient
g_Mucilaginibacter	brown	0.0734717	0.627497	NA	NA	-0.129155	0.3923	0.000109032	transient
g_Nitrolancea	brown	0.0734717	0.627497	NA	NA	-0.129155	0.3923	0.000217919	transient
g_Parafilimonas	brown	0.0734717	0.627497	NA	NA	-0.129155	0.3923	0.000326806	transient
g_PeM15	brown	0.0734717	0.627497	NA	NA	-0.129155	0.3923	0.000217919	transient
g_Pir4_lineage	brown	0.0734717	0.627497	NA	NA	-0.129155	0.3923	0.000109032	transient
g_Pseudaminobacter	brown	0.0734717	0.627497	NA	NA	-0.129155	0.3923	0.000108871	transient
g_Sumerlaea	brown	0.0734717	0.627497	NA	NA	-0.129155	0.3923	0.000108871	transient
s_Joostella_marina	brown	0.0734717	0.627497	NA	NA	-0.129155	0.3923	0.000108871	transient
s_Streptomyces_atratus	brown	0.0734717	0.627497	NA	NA	-0.129155	0.3923	0.000326742	transient
s_Vibrio_fortis	brown	0.0734717	0.627497	NA	NA	-0.129155	0.3923	0.000544679	transient
g_Tumebacillus	greenyellow	0.0734717	0.627497	NA	NA	-0.132206	0.381116	0.00413966	transient
g_Flavisolibacter	greenyellow	0.0734717	0.627497	NA	NA	-0.182333	0.225203	0.000653711	transient
g_Defluviitaleaceae_UCG_011	grey	0.0726312	0.631451	-0.199054	0.184768	-0.194327	0.195632	0.0116562	intermittent
g_Neptuniibacter	magenta	0.0695798	0.645887	-0.204152	0.173543	-0.00248565	0.98692	0.00130731	transient
s_Aeromicrobium_sp.	brown	0.068792	0.649636	NA	NA	-0.150894	0.31683	0.000816824	transient
g_KF_JG30_B3	tan	0.0679683	0.653564	NA	NA	-0.240836	0.106896	0.00288688	transient
g_Jatrophihabitans	brown	0.0677541	0.654587	NA	NA	-0.12264	0.416812	0.00125268	transient
g_Bacteroides	brown	0.0655888	0.664964	0.479906	0.000738215	-0.139087	0.356601	1.06795	intermittent
g_Lactococcus	grey	0.0629702	0.677597	0.167041	0.267187	0.251717	0.0914999	0.00866023	intermittent
g_Cocleimonas	blue	0.0616013	0.684237	-0.175581	0.243142	-0.186793	0.213868	0.00228763	transient
g_SC_I_84	brown	0.0615946	0.684269	-0.175581	0.243142	-0.0960704	0.52535	0.000163548	transient
g_Marinomonas	magenta	0.0589805	0.697013	0.00756975	0.96018	-0.1472	0.328957	0.0212968	intermittent
g_FCPU426	blue	0.0579337	0.70214	-0.194635	0.194912	-0.184355	0.220014	0.00163426	transient
g_Vermiphilaceae	brown	0.0550482	0.716339	-0.0879398	0.561139	-0.175695	0.24283	0.000490177	transient
g_Paenarthrobacter	brown	0.0544026	0.719529	-0.191047	0.203431	-0.161364	0.284015	0.00620932	transient
s_Arthrobacter_sp.	brown	0.0544026	0.719529	-0.191047	0.203431	-0.161364	0.284015	0.00620932	transient
g_Agromyces	brown	0.0535999	0.723502	NA	NA	0.0723143	0.632943	0.000272435	transient
s_Stenotrophomonas_maltophilia	grey	0.0532822	0.725077	-0.193291	0.198073	-0.219582	0.142579	1.33495	intermittent
g_Leisingera	blue	0.0531134	0.725914	NA	NA	-0.15786	0.294739	0.000925955	transient
g_Enterobacter	blue	0.0518885	0.731997	-0.126728	0.40133	-0.0669549	0.65841	0.537108	intermittent
g_Ochrobactrum	tan	0.0500475	0.74117	-0.206089	0.169411	-0.206806	0.1679	0.116997	intermittent
s_Pseudomonas_aeruginosa	green	0.0499638	0.741588	-0.166139	0.269815	-0.124977	0.407918	1.65174	intermittent
g_Aliidiomarina	grey	0.0481515	0.750655	0.393227	0.00686224	0.0949959	0.530014	0.00544682	transient
g_Edaphobacter	brown	0.0440861	0.771113	-0.298537	0.0438767	-0.116505	0.440672	0.000490403	transient
g_Psychromonas	blue	0.041455	0.784437	0.268938	0.0707172	-0.151315	0.315467	0.00403061	transient
g_Reyranella	brown	0.0406667	0.788441	-0.0543375	0.719851	-0.0832697	0.582198	0.00827902	intermittent
g_Campylobacter	blue	0.0404416	0.789586	0.366825	0.0121572	-0.132697	0.379336	0.30295	intermittent
g_Sva0996_marine_group	blue	0.0398206	0.792745	-0.216053	0.149272	-0.12647	0.402297	0.00571916	transient
s_Aggregatibacter_actinomycetemcomitans	magenta	0.0394829	0.794464	-0.187806	0.21135	-0.207317	0.166827	0.00261433	transient
s_Mycobacterium_sp.	brown	0.0385398	0.799271	NA	NA	-0.0981932	0.516195	0.000980469	transient
g_Pelolinea	brown	0.0384581	0.799688	0.266352	0.0735743	-0.186597	0.214356	0.00196065	transient
s_Kluyvera_georgiana	grey	0.0351849	0.816429	-0.0209202	0.890242	0.00157147	0.99173	0.00234205	transient
g_Reinekea	magenta	0.0348298	0.818251	-0.216774	0.147885	-0.178865	0.2343	0.00228744	transient
g_Nitrospira	tan	0.0341689	0.821642	0.0217331	0.886005	-0.239686	0.108631	0.0161223	intermittent
g_WPS_2	grey	0.0339458	0.822788	-0.123099	0.415055	0.323396	0.0283577	0.00196065	transient
g_67_14	green	0.0335145	0.825004	-0.00967488	0.949118	0.00348701	0.981651	0.0056644	transient
g_Candidatus_Koribacter	brown	0.0334979	0.82509	NA	NA	-0.0141269	0.92576	0.00108943	transient
g_Luteolibacter	blue	0.033052	0.827383	-0.175581	0.243142	-0.218434	0.144732	0.00179731	transient
g_Thiohalophilus	blue	0.031533	0.835203	-0.175581	0.243142	-0.216113	0.149156	0.000381129	transient
g_Marmoricola	brown	0.0252627	0.867645	-0.218542	0.144527	-0.0743911	0.623185	0.000599195	transient
g_Candidatus_Solibacter	black	0.0250662	0.868665	-0.191047	0.203431	-0.161743	0.28287	0.00550118	transient
g_Phaselicystis	brown	0.023561	0.876488	NA	NA	-0.0350301	0.817223	0.000435677	transient
s_Vibrio_metschnikovii	green	0.0234235	0.877204	-0.0133304	0.929935	-0.100292	0.507224	0.0404697	intermittent
g_Olsenella	grey	0.0233445	0.877615	-0.160819	0.285664	-0.201541	0.17923	0.00751655	transient
g_AT_s3_28	blue	0.0230462	0.879167	-0.156785	0.29808	0.149167	0.322465	0.430351	intermittent
g_Gracilibacteria	grey	0.0224519	0.882261	0.412834	0.00435394	-0.0872759	0.564111	0.00506553	transient
g_Aggregatibacter	grey	0.0223445	0.88282	-0.112424	0.456951	-0.156406	0.299267	0.0625835	intermittent
g_AqS1	blue	0.0222991	0.883057	-0.175581	0.243142	-0.18231	0.225264	0.000109032	transient
g_Microbulbifer	blue	0.0222991	0.883057	-0.175581	0.243142	-0.18231	0.225264	0.000653355	transient
s_Clostridium_saccharobutylicum	blue	0.0221159	0.884011	0.287147	0.0530029	-0.160778	0.285789	0.0088238	transient
g_HOC36	blue	0.0219833	0.884701	NA	NA	0.11788	0.43526	0.00103498	transient
g_Moritella	blue	0.0219833	0.884701	NA	NA	-0.110096	0.466383	0.000109032	transient
g_Pannonibacter	blue	0.0219833	0.884701	NA	NA	-0.110096	0.466383	0.000272274	transient
g_Phaeodactylibacter	blue	0.0219833	0.884701	NA	NA	-0.110096	0.466383	0.000108871	transient
g_Synechococcus_PCC_7336	blue	0.0219833	0.884701	NA	NA	-0.110096	0.466383	0.000109032	transient
g_Humibacter	grey	0.0219833	0.884701	NA	NA	0.337213	0.0219213	0.000272274	transient
g_Actibacterium	blue	0.0211942	0.888813	-0.175581	0.243142	-0.181749	0.226718	0.0015795	transient
g_Magnetovibrio	blue	0.0210816	0.889401	0.141359	0.348719	-0.155229	0.302963	0.00457529	transient
g_Acidipila	brown	0.0171339	0.910016	0.0477689	0.752573	0.0470358	0.756253	0.0025599	transient
g_Muricauda	grey	0.017092	0.910235	NA	NA	-0.17197	0.253122	0.000925873	transient
g_Acidothermus	brown	0.0169967	0.910734	0.00536556	0.971769	-0.134138	0.374135	0.000708115	transient
g_Phycicoccus	brown	0.0166196	0.912707	0.121448	0.421387	0.005746	0.969768	0.000544661	transient
g_Desulforhopalus	brown	0.0152007	0.920134	NA	NA	0.0142899	0.924906	0.000980419	transient
g_JTB215	brown	0.0152007	0.920134	NA	NA	0.0142899	0.924906	0.000544776	transient
g_Blfdi19	brown	0.0146914	0.922802	-0.123099	0.415055	0.172662	0.25119	0.000326774	transient
g_SCGC_AB_539_J10	grey	0.0146596	0.922969	-0.076713	0.61235	-0.0534033	0.724476	0.0106758	transient
g_Skermanella	brown	0.0133255	0.929961	-0.0818226	0.588795	-0.0268245	0.859542	0.00272359	transient
g_Psychrilyobacter	blue	0.0126197	0.933662	0.383667	0.00848536	-0.121634	0.420675	0.00239657	transient
g_Mycoplasma	black	0.0122405	0.935651	-0.0879398	0.561139	0.0481461	0.750682	0.00364919	transient
g_Bradymonadales	turquoise	0.0117841	0.938046	0.158635	0.292345	-0.176939	0.239459	0.001144	transient
g_Aeromicrobium	brown	0.0110203	0.942054	0.121448	0.421387	-0.156315	0.299552	0.00179705	transient
g_Pseudolabrys	brown	0.00804641	0.957674	0.0371856	0.806186	-0.150382	0.318493	0.00343135	transient
g_Thiothrix	brown	0.00787929	0.958553	0.393227	0.00686224	-0.131957	0.382021	0.000435823	transient
g_Subgroup_5	brown	0.00522524	0.972507	0.00536556	0.971769	-0.219427	0.142868	0.00206976	transient
g_KI89A_clade	purple	0.00521026	0.972586	-0.0277746	0.854619	-0.103155	0.495114	0.00964077	intermittent
g_Candidatus_Berkiella	brown	0.00434426	0.977141	0.22452	0.133591	-0.164351	0.275076	0.000653677	transient
g_Dichotomicrobium	yellow	0.00413946	0.978218	NA	NA	-0.0695089	0.646224	0.000490177	transient
s_Helicobacter_pylori	grey	0.00288096	0.98484	0.378512	0.0094909	-0.111708	0.459841	0.115908	intermittent
g_Tepidibacter	blue	0.00264061	0.986104	-0.192072	0.200971	-0.257944	0.0834985	0.00152495	transient
g_EPR3968_O8a_Bc78	blue	0.00230866	0.987851	0.415357	0.00409836	-0.105282	0.486214	0.00147049	transient
g_Mycobacterium	brown	0.0022726	0.988041	-0.226508	0.130095	-0.111914	0.459011	0.00588256	intermittent
g_Catenulispora	brown	0.00199501	0.989501	-0.272629	0.0667921	-0.0920711	0.542812	0.000708226	transient
g_Cognatishimia	grey	0.00115648	0.993914	-0.0209202	0.890242	-0.178944	0.23409	0.000871421	transient
g_Kluyvera	grey	0.000993434	0.994772	-0.0209202	0.890242	-0.0673728	0.65641	0.091506	transient
g_Martelella	brown	0.00082664	0.99565	NA	NA	-0.0435988	0.773576	0.000980355	transient
s_Rhodanobacter_sp.	brown	-0.000902962	0.995248	-0.218542	0.144527	-0.00836301	0.95601	0.00152497	transient
g_BBMC_4	blue	-0.00118142	0.993783	0.541013	0.000103609	-0.0751203	0.619774	0.00103487	transient
g_Peptoclostridium	blue	-0.00118572	0.99376	-0.260964	0.0798206	-0.179846	0.231703	0.0012525	transient
g_Luminiphilus	grey	-0.00154153	0.991888	NA	NA	-0.120261	0.425976	0.000109032	transient
g_Mobiluncus	grey	-0.00154153	0.991888	NA	NA	-0.120261	0.425976	0.000871485	transient
s_Mobiluncus_curtisii	grey	-0.00154153	0.991888	NA	NA	-0.120261	0.425976	0.000871485	transient
s_Streptococcus_pneumoniae	grey	-0.00154153	0.991888	NA	NA	-0.120261	0.425976	0.00125276	transient
g_WCHB1_41	blue	-0.00226241	0.988094	-0.175581	0.243142	-0.105464	0.485457	0.000816984	transient
g_AT_s3_44	blue	-0.00227464	0.98803	0.2264	0.130285	-0.160147	0.287711	0.00751649	transient
g_Dactylosporangium	grey	-0.00245	0.987107	-0.0149361	0.92152	-0.158351	0.293222	0.00294125	transient
g_P9X2b3D02	blue	-0.00343421	0.981929	-0.197897	0.187388	-0.238483	0.11047	0.00217873	transient
g_LD1_PA32	blue	-0.00379168	0.980048	NA	NA	-0.0320142	0.832724	0.000217903	transient
g_Ilyobacter	blue	-0.0043277	0.977228	0.34509	0.0188361	-0.117277	0.437627	0.00272344	transient
g_Helicobacter	grey	-0.00435283	0.977096	0.384836	0.00827067	-0.115119	0.446163	0.142161	intermittent
g_Stenotrophomonas	grey	-0.00441631	0.976762	-0.21423	0.152817	-0.232329	0.120253	1.92457	persistent
g_Terrabacter	turquoise	-0.00570143	0.970003	-0.191047	0.203431	-0.184919	0.218581	0.00108936	transient
g_RCP2_54	grey	-0.00643199	0.966161	-0.160819	0.285664	-0.127459	0.398597	0.00147068	transient
g_Neptunomonas	brown	-0.0065887	0.965337	0.393227	0.00686224	0.000505656	0.997339	0.00201531	transient
g_Pedosphaeraceae	green	-0.00665751	0.964975	-0.141509	0.348203	-0.24445	0.101576	0.00250547	transient
g_Saccharimonadales	grey	-0.00679481	0.964253	-0.20068	0.181135	-0.174757	0.245395	0.0191726	intermittent
g_Solirubrobacter	brown	-0.00684225	0.964004	-0.144899	0.336657	-0.0719776	0.634532	0.0019605	transient
g_OLB14	black	-0.0100102	0.947357	NA	NA	-0.0328556	0.828393	0.00043584	transient
g_Occallatibacter	brown	-0.0101585	0.946579	-0.221133	0.139709	-0.00702408	0.963048	0.00125279	transient
g_Kapabacteriales	magenta	-0.0122134	0.935793	-0.192072	0.200971	-0.224209	0.134146	0.000490194	transient
g_Psychrosphaera	blue	-0.0125833	0.933853	-0.175581	0.243142	-0.0624727	0.680007	0.000490016	transient
g_Alloscardovia	grey	-0.0127844	0.932798	-0.0879398	0.561139	-0.16766	0.265393	0.000163387	transient
g_Enterobacteriaceae	grey	-0.0131264	0.931004	NA	NA	NA	NA	0.00206978	transient
g_Bifidobacterium	greenyellow	-0.0135032	0.929029	-0.252314	0.0907081	-0.21499	0.151331	0.0857869	intermittent
s_Enterococcus_casseliflavus	grey	-0.0135393	0.928839	0.526742	0.000169528	0.0519297	0.731792	0.0955366	transient
g_Taeseokella	brown	-0.0140028	0.92641	NA	NA	0.0762812	0.614359	0.000163387	transient
g_Nitratireductor	blue	-0.0143504	0.924589	-0.197801	0.187606	-0.246597	0.098514	0.00261439	transient
g_Rhodomicrobium	yellow	-0.0148093	0.922184	NA	NA	-0.0721073	0.63392	0.000544532	transient
s_Ferrimonas_balearica	grey	-0.0149591	0.9214	-0.076781	0.612034	-0.182586	0.224548	0.000381306	transient
g_Yoonia_Loktanella	green	-0.0150999	0.920662	NA	NA	-0.129155	0.3923	0.00277786	transient
g_Shuttleworthia	grey	-0.0155136	0.918496	NA	NA	-0.141228	0.349172	0.000381371	transient
g_BD7_8	blue	-0.0157203	0.917413	-0.175581	0.243142	-0.134878	0.371478	0.00163384	transient
g_Dysgonomonas	grey	-0.0157789	0.917107	-0.0281956	0.85244	-0.062356	0.680573	0.074512	transient
g_Klebsiella	grey	-0.0158755	0.916601	0.0161678	0.915071	0.015468	0.918734	3.78797	persistent
g_mle1_7	brown	-0.0160548	0.915663	-0.218542	0.144527	-0.0294168	0.846125	0.000762435	transient
g_Tropicimonas	turquoise	-0.0162817	0.914475	-0.147285	0.328676	-0.176883	0.239609	0.0107846	transient
g_Janibacter	brown	-0.0169903	0.910767	-0.20481	0.172132	-0.0548189	0.717472	0.00103494	transient
g_CG2_30_50_142	magenta	-0.0170897	0.910248	-0.175581	0.243142	-0.16102	0.285057	0.00032679	transient
g_Leucothrix	grey	-0.0177619	0.906733	-0.0793447	0.600167	-0.170143	0.258276	0.000599244	transient
g_Phreatobacter	greenyellow	-0.0191452	0.899505	0.330231	0.0250008	-0.155359	0.302553	0.000435887	transient
g_Dehalococcoidia	yellow	-0.0191749	0.89935	0.541013	0.000103609	0.056834	0.70754	0.000435806	transient
g_Aerococcus	green	-0.0193525	0.898422	-0.0246572	0.870789	-0.103142	0.495166	0.00751675	transient
g_Marinicella	grey	-0.0194269	0.898034	0.37304	0.0106689	-0.184836	0.218791	0.00098034	transient
g_vadinBA26	blue	-0.0197345	0.896428	0.158213	0.293648	-0.0835749	0.580811	0.00108928	transient
g_Enterococcus	grey	-0.0200272	0.894901	0.367088	0.0120906	0.355093	0.0154532	1.42815	intermittent
g_C0119	turquoise	-0.0219633	0.884806	-0.174537	0.246	-0.0431712	0.775739	0.000762419	transient
g_Beijerinckia	black	-0.0223588	0.882745	0.541013	0.000103609	0.0322346	0.831589	0.000163387	transient
g_Anaeromyxobacter	black	-0.0223588	0.882745	NA	NA	-0.0116258	0.938876	0.000435744	transient
g_Chroococcidiopsis_PCC_7203	black	-0.0223588	0.882745	NA	NA	-0.0116258	0.938876	0.000272339	transient
g_Desulfomicrobium	black	-0.0223588	0.882745	NA	NA	-0.0116258	0.938876	0.000435744	transient
g_Elizabethkingia	black	-0.0223588	0.882745	NA	NA	-0.0116258	0.938876	0.000108871	transient
g_F082	black	-0.0223588	0.882745	NA	NA	-0.0116258	0.938876	0.000490211	transient
g_Fimbriimonadaceae	black	-0.0223588	0.882745	NA	NA	-0.0116258	0.938876	0.000108871	transient
g_Lutispora	black	-0.0223588	0.882745	NA	NA	-0.0116258	0.938876	0.000108871	transient
g_Moheibacter	black	-0.0223588	0.882745	NA	NA	-0.0116258	0.938876	0.000108871	transient
g_Phaeospirillum	black	-0.0223588	0.882745	NA	NA	-0.0116258	0.938876	0.000108871	transient
g_PLTA13	black	-0.0223588	0.882745	NA	NA	-0.0116258	0.938876	0.000381145	transient
g_Ruminofilibacter	black	-0.0223588	0.882745	NA	NA	-0.0116258	0.938876	0.000108871	transient
g_TM7a	black	-0.0223588	0.882745	NA	NA	-0.0116258	0.938876	0.00299573	transient
s_Chroococcidiopsis_sp.	black	-0.0223588	0.882745	NA	NA	-0.0116258	0.938876	0.000272339	transient
s_Haemophilus_influenzae	black	-0.0223588	0.882745	NA	NA	-0.0116258	0.938876	0.000272339	transient
g_Actinomycetospora	black	-0.0223588	0.882745	NA	NA	-0.0116258	0.938876	0.000326808	transient
g_Aquicella	black	-0.0223588	0.882745	NA	NA	-0.0116258	0.938876	0.000163403	transient
g_Edaphobaculum	black	-0.0223588	0.882745	NA	NA	-0.0116258	0.938876	5.45161e-05	transient
g_Fermentimonas	black	-0.0223588	0.882745	NA	NA	-0.0116258	0.938876	0.000163403	transient
g_Geodermatophilus	black	-0.0223588	0.882745	NA	NA	-0.0116258	0.938876	0.00680849	transient
g_Geothrix	black	-0.0223588	0.882745	NA	NA	-0.0116258	0.938876	0.000163403	transient
g_Hydrogenispora	black	-0.0223588	0.882745	NA	NA	-0.0116258	0.938876	5.45161e-05	transient
g_Janthinobacterium	black	-0.0223588	0.882745	NA	NA	-0.0116258	0.938876	0.000163403	transient
g_KF_JG30_C25	black	-0.0223588	0.882745	NA	NA	-0.0116258	0.938876	5.45161e-05	transient
g_Oligoflexus	black	-0.0223588	0.882745	NA	NA	-0.0116258	0.938876	0.000163403	transient
g_Pelotomaculum	black	-0.0223588	0.882745	NA	NA	-0.0116258	0.938876	5.45161e-05	transient
g_Pseudobutyrivibrio	black	-0.0223588	0.882745	NA	NA	-0.0116258	0.938876	0.000217871	transient
g_Streptacidiphilus	black	-0.0223588	0.882745	NA	NA	-0.0116258	0.938876	0.000163403	transient
g_Thermincola	black	-0.0223588	0.882745	NA	NA	-0.0116258	0.938876	0.000217871	transient
s_Aeromonas_sobria	black	-0.0223588	0.882745	NA	NA	-0.0116258	0.938876	0.0159591	transient
s_Burkholderia_pseudomallei	black	-0.0223588	0.882745	NA	NA	-0.0116258	0.938876	0.000381276	transient
s_Rhodococcus_sp.	black	-0.0223588	0.882745	NA	NA	-0.0116258	0.938876	0.000217871	transient
s_Ureibacillus_thermosphaericus	black	-0.0223588	0.882745	NA	NA	-0.0116258	0.938876	0.000599147	transient
s_Vibrio_fluvialis	black	-0.0223588	0.882745	NA	NA	-0.0116258	0.938876	0.000381276	transient
g_Sphingomonas	green	-0.0228764	0.880051	-0.149543	0.321232	-0.171941	0.253203	0.156377	intermittent
g_Treponema	black	-0.0237112	0.875707	-0.274621	0.0647473	-0.13493	0.371294	0.0424306	intermittent
g_Thiogranum	magenta	-0.0246484	0.870835	-0.219429	0.142865	-0.253305	0.0894051	0.00125261	transient
g_AKIW781	grey	-0.0251552	0.868203	-0.0879398	0.561139	-0.130425	0.387619	0.000163403	transient
g_Arsenophonus	grey	-0.0251552	0.868203	-0.0879398	0.561139	-0.130425	0.387619	0.000108871	transient
g_Candidatus_Thiosymbion	brown	-0.0265584	0.860921	NA	NA	0.101347	0.502742	0.000217919	transient
g_IS_44	grey	-0.0268331	0.859497	0.167148	0.266876	-0.023191	0.878413	0.00250544	transient
s_Treponema_denticola	black	-0.0272005	0.857593	NA	NA	-0.0278403	0.85428	0.000708018	transient
s_Bifidobacterium_adolescentis	brown	-0.027398	0.85657	NA	NA	-0.104501	0.489473	0.00822465	transient
g_Altererythrobacter	turquoise	-0.0279096	0.853921	0.127322	0.399108	-0.17822	0.236018	0.0134536	transient
g_Steroidobacter	grey	-0.0280403	0.853244	0.37908	0.00937543	0.0220264	0.884477	0.000326774	transient
g_GIF9	grey	-0.0280403	0.853244	-0.0209202	0.890242	-0.0637198	0.673972	0.000163403	transient
g_Roseobacter_clade_CHAB_I_5_lineage	grey	-0.0280403	0.853244	-0.0209202	0.890242	-0.0637198	0.673972	0.000108871	transient
s_Weissella_paramesenteroides	grey	-0.028351	0.851636	NA	NA	0.0970756	0.521005	0.00130723	transient
g_Howardella	grey	-0.028351	0.851636	NA	NA	-0.0910373	0.547371	0.000108871	transient
g_Sneathia	grey	-0.028351	0.851636	NA	NA	-0.0910373	0.547371	0.00228765	transient
g_W5053	grey	-0.028351	0.851636	NA	NA	-0.0910373	0.547371	0.000108871	transient
s_Enterococcus_cecorum	grey	-0.028351	0.851636	NA	NA	-0.0910373	0.547371	0.000381276	transient
s_Lactobacillus_brevis	grey	-0.028351	0.851636	NA	NA	-0.0910373	0.547371	0.000871487	transient
s_Pediococcus_pentosaceus	grey	-0.028351	0.851636	NA	NA	-0.0910373	0.547371	0.00266893	transient
s_Sneathia_amnii	grey	-0.028351	0.851636	NA	NA	-0.0910373	0.547371	0.00228765	transient
g_Leuconostoc	grey	-0.028351	0.851636	-0.012328	0.935192	-0.0981175	0.51652	0.0115472	transient
s_Leuconostoc_lactis	grey	-0.028351	0.851636	-0.012328	0.935192	-0.0982715	0.515858	0.0113293	transient
s_Triticum_aestivum	grey	-0.028351	0.851636	NA	NA	-0.105318	0.486061	0.00250557	transient
s_Enterococcus_durans	grey	-0.0283838	0.851466	-0.0650249	0.667677	0.365477	0.0125022	1.15281	intermittent
g_Candidatus_Competibacter	magenta	-0.0283984	0.851391	-0.175581	0.243142	-0.163017	0.279045	0.000326742	transient
g_TK10	turquoise	-0.0286	0.850348	-0.191047	0.203431	-0.174966	0.244822	0.00130708	transient
g_Azospira	black	-0.0313075	0.836366	NA	NA	0.157259	0.296604	0.000163387	transient
g_Dojkabacteria	blue	-0.0315803	0.834959	-0.296293	0.045565	0.0525813	0.728554	0.000925613	transient
g_Acetitomaculum	grey	-0.0320424	0.832579	NA	NA	-0.00590821	0.968915	0.00419403	transient
g_Weissella	grey	-0.0321588	0.831979	-0.02593	0.864181	-0.0792486	0.60061	0.623875	transient
g_Aenigmarchaeales	yellow	-0.0322126	0.831702	NA	NA	-0.0122611	0.935543	0.000109032	transient
g_Candidatus_Altiarchaeum	yellow	-0.0322126	0.831702	NA	NA	-0.0122611	0.935543	5.45161e-05	transient
g_Citrifermentans	yellow	-0.0322126	0.831702	NA	NA	-0.0122611	0.935543	0.000217919	transient
g_Crassaminicella	yellow	-0.0322126	0.831702	NA	NA	-0.0122611	0.935543	0.000108871	transient
g_Desulfotignum	yellow	-0.0322126	0.831702	NA	NA	-0.0122611	0.935543	0.000217871	transient
g_Endomicrobium	yellow	-0.0322126	0.831702	NA	NA	-0.0122611	0.935543	5.45161e-05	transient
g_Nesterenkonia	yellow	-0.0322126	0.831702	NA	NA	-0.0122611	0.935543	0.000599082	transient
g_Pirellula	yellow	-0.0322126	0.831702	NA	NA	-0.0122611	0.935543	0.000108871	transient
g_Gracilimonas	yellow	-0.0322126	0.831702	NA	NA	-0.0122611	0.935543	0.000163403	transient
g_Mameliella	yellow	-0.0322126	0.831702	NA	NA	-0.0122611	0.935543	0.000381276	transient
g_Maritimimonas	yellow	-0.0322126	0.831702	NA	NA	-0.0122611	0.935543	0.000272339	transient
g_Psychrobacter	green	-0.033165	0.826802	-0.174537	0.246	0.402937	0.0054962	0.00326836	transient
g_Inquilinus	turquoise	-0.0334027	0.825579	NA	NA	-0.13231	0.38074	0.000381323	transient
g_Desulfobacterium_catecholicum_group	yellow	-0.033687	0.824118	-0.175581	0.243142	-0.0290552	0.847994	0.000980452	transient
s_Paenibacillus_polymyxa	black	-0.0339557	0.822738	NA	NA	-0.0439748	0.771676	0.000272387	transient
g_Lachnoanaerobaculum	turquoise	-0.034089	0.822053	-0.0297649	0.844326	-0.205778	0.17007	0.228602	intermittent
g_Luteibacter	turquoise	-0.0346107	0.819375	-0.218542	0.144527	-0.145116	0.335926	0.00125263	transient
g_Noviherbaspirillum	black	-0.0348125	0.818339	NA	NA	-0.0397857	0.792922	0.000490129	transient
g_Nocardioides	green	-0.035011	0.817321	-0.184643	0.219282	-0.0085803	0.954869	0.0133445	intermittent
g_Legionella	grey	-0.0350978	0.816876	NA	NA	NA	NA	0.000163387	transient
g_Palleronia_Pseudomaribius	grey	-0.0350978	0.816876	NA	NA	NA	NA	0.000272274	transient
g_S0134_terrestrial_group	grey	-0.0350978	0.816876	NA	NA	NA	NA	0.000217742	transient
s_Clostridium_paradoxum	grey	-0.0350978	0.816876	NA	NA	NA	NA	0.000217742	transient
g_Simonsiella	grey	-0.0350978	0.816876	NA	NA	0.185315	0.21758	0.00125281	transient
s_Simonsiella_muelleri	grey	-0.0350978	0.816876	NA	NA	0.185315	0.21758	0.00125281	transient
g_Fenollaria	grey	-0.0350978	0.816876	0.541013	0.000103609	0.0944679	0.532313	0.00049026	transient
g_JGI_0000069_P22	black	-0.0352771	0.815957	NA	NA	0.0663154	0.661475	0.000490194	transient
g_Terrisporobacter	black	-0.0354166	0.815242	NA	NA	-0.0565845	0.708767	0.000544679	transient
g_Herbinix	grey	-0.0360794	0.811846	0.541013	0.000103609	-0.0368661	0.80782	0.000272419	transient
g_Methanobrevibacter	grey	-0.0368288	0.808011	NA	NA	-0.115178	0.445928	0.000163387	transient
g_Tannerella	black	-0.0368774	0.807762	0.185294	0.217632	-0.0721334	0.633797	0.00261451	transient
g_Demequina	magenta	-0.0375885	0.804127	-0.141509	0.348203	-0.0130489	0.931411	0.000272435	transient
g_Parvimonas	grey	-0.0376267	0.803932	-0.195873	0.192032	-0.150504	0.318098	0.0867673	intermittent
s_Klebsiella_pneumoniae	grey	-0.037825	0.802919	0.476181	0.000822605	-0.0645744	0.669848	0.602306	transient
g_Morganella	tan	-0.0381461	0.80128	-0.028081	0.853033	-0.137099	0.363583	0.0814294	intermittent
g_Achromobacter	grey	-0.0382427	0.800787	0.33975	0.0208843	-0.127769	0.397442	0.0043574	transient
g_Sarcina	grey	-0.0383619	0.800179	-0.0286384	0.850149	-0.0595532	0.694214	0.573384	transient
g_Granulosicoccus	brown	-0.0386074	0.798926	-0.175581	0.243142	0.0591597	0.696137	0.000871453	transient
g_NS11_12_marine_group	grey	-0.0387046	0.79843	-0.0879398	0.561139	-0.159341	0.290176	0.000490147	transient
g_Olivibacter	black	-0.039558	0.794082	NA	NA	-0.0609292	0.687505	0.00038121	transient
g_Candidatus_Nitrosopumilus	magenta	-0.0397119	0.793298	-0.175581	0.243142	-0.155656	0.301618	0.000707952	transient
s_Lactobacillus_sakei	grey	-0.0398139	0.792779	NA	NA	-0.0937193	0.535582	0.00462977	transient
g_Ezakiella	grey	-0.0399684	0.791993	0.393227	0.00686224	-0.139539	0.355024	0.0014161	transient
g_Dialister	grey	-0.0401526	0.791055	0.0185105	0.90282	-0.181561	0.227207	0.0696644	intermittent
s_Lactobacillus_mucosae	grey	-0.0402521	0.790549	NA	NA	-0.115178	0.445928	0.000708066	transient
s_Caulobacter_sp.	grey	-0.0404397	0.789595	-0.160819	0.285664	-0.148081	0.32604	0.00108934	transient
g_OM60(NOR5)_clade	magenta	-0.0409845	0.786826	-0.201162	0.180066	-0.278884	0.0605382	0.00261451	transient
g_Limnobacter	grey	-0.041461	0.784406	0.393227	0.00686224	-0.0565615	0.70888	0.000272435	transient
g_Acetothermiia	yellow	-0.0415076	0.78417	0.393227	0.00686224	-0.0942375	0.533318	0.000599065	transient
g_Luedemannella	grey	-0.0421542	0.78089	0.350598	0.0169035	-0.143027	0.343002	0.000326935	transient
g_CI75cm.2.12	magenta	-0.0423771	0.77976	0.038579	0.799071	-0.0820494	0.587759	0.00103482	transient
g_LF045	magenta	-0.0423771	0.77976	-0.175581	0.243142	-0.125343	0.406537	0.000108871	transient
g_Magnetococcus	magenta	-0.0423771	0.77976	-0.175581	0.243142	-0.125343	0.406537	0.000163387	transient
g_Pla3_lineage	magenta	-0.0423771	0.77976	-0.175581	0.243142	-0.125343	0.406537	0.000108871	transient
g_Pseudahrensia	magenta	-0.0423771	0.77976	-0.175581	0.243142	-0.125343	0.406537	0.000871485	transient
g_Pseudooceanicola	magenta	-0.0423771	0.77976	-0.175581	0.243142	-0.125343	0.406537	0.00103489	transient
g_Roseobacter	magenta	-0.0423771	0.77976	-0.175581	0.243142	-0.125343	0.406537	0.000217871	transient
g_WWE3	magenta	-0.0423771	0.77976	-0.175581	0.243142	-0.125343	0.406537	0.000108871	transient
s_Photobacterium_damselae	magenta	-0.0423771	0.77976	-0.175581	0.243142	-0.125343	0.406537	0.000326742	transient
s_Streptococcus_agalactiae	magenta	-0.0423771	0.77976	-0.175581	0.243142	-0.125343	0.406537	0.000108871	transient
g_Eel_36e1D6	blue	-0.0425477	0.778896	-0.202406	0.177332	-0.168181	0.263888	0.00196087	transient
g_Ensifer	red	-0.0427762	0.777739	0.222514	0.13719	-0.146342	0.331815	0.00691745	transient
s_Variovorax_paradoxus	grey	-0.0441728	0.770675	-0.0209202	0.890242	-0.13042	0.387639	0.00147057	transient
g_AB1	grey	-0.0445448	0.768797	-0.0996975	0.509756	-0.114277	0.449521	0.000163387	transient
g_Thermomonas	greenyellow	-0.0451735	0.765625	-0.182455	0.224889	-0.130425	0.387619	0.0028868	transient
g_Amaricoccus	pink	-0.0451735	0.765625	-0.182455	0.224889	NA	NA	0.00533785	transient
g_Beggiatoa	pink	-0.0451735	0.765625	-0.182455	0.224889	NA	NA	0.00108936	transient
g_Dermacoccus	pink	-0.0451735	0.765625	-0.182455	0.224889	NA	NA	0.00147063	transient
g_Malikia	pink	-0.0451735	0.765625	-0.182455	0.224889	NA	NA	0.00539232	transient
g_Robbsia	pink	-0.0451735	0.765625	-0.182455	0.224889	NA	NA	0.000708082	transient
g_Sandaracinobacter	pink	-0.0451735	0.765625	-0.182455	0.224889	NA	NA	0.00174297	transient
g_Soehngenia	pink	-0.0451735	0.765625	-0.182455	0.224889	NA	NA	0.00266893	transient
g_Tetrasphaera	pink	-0.0451735	0.765625	-0.182455	0.224889	NA	NA	0.00108936	transient
g_Vagococcus	pink	-0.0451735	0.765625	-0.182455	0.224889	NA	NA	0.00163404	transient
s_Lactobacillus_acidophilus	pink	-0.0451735	0.765625	-0.182455	0.224889	NA	NA	0.00294127	transient
s_Methylobacterium_hispanicum	pink	-0.0451735	0.765625	-0.182455	0.224889	NA	NA	0.00343141	transient
g_Bdellovibrio	green	-0.0453263	0.764855	-0.175581	0.243142	-0.0301494	0.84234	0.00288673	transient
g_Candidatus_Yanofskybacteria	grey	-0.0453409	0.764781	-0.0209202	0.890242	-0.0637198	0.673972	0.000653484	transient
g_Gastranaerophilales	pink	-0.0454416	0.764274	-0.216111	0.14916	-0.0820103	0.587937	0.0044122	transient
g_Tissierella	pink	-0.0458052	0.762442	-0.182455	0.224889	-0.144436	0.338221	0.031319	transient
g_Kytococcus	pink	-0.0459435	0.761746	-0.184348	0.220031	0.370185	0.011332	0.00838799	transient
g_Aurantimicrobium	pink	-0.0460651	0.761134	-0.185781	0.216403	-0.130425	0.387619	0.00724423	transient
s_Neisseria_lactamica	grey	-0.0470026	0.75642	0.393227	0.00686224	-0.0681668	0.652616	0.000272387	transient
s_Morganella_morganii	tan	-0.047116	0.75585	-0.0274162	0.856476	-0.126728	0.401331	0.04657	transient
g_Enhydrobacter	magenta	-0.0471932	0.755463	-0.190816	0.203988	-0.0869803	0.565437	0.0299572	intermittent
g_Dermabacter	pink	-0.0472057	0.7554	-0.182455	0.224889	NA	NA	0.00669955	transient
g_Caulobacter	grey	-0.0472273	0.755291	-0.160819	0.285664	-0.166085	0.269973	0.00147049	transient
g_Kocuria	pink	-0.047609	0.753375	-0.18353	0.222121	-0.193383	0.197855	0.0429206	transient
g_Lysinibacillus	turquoise	-0.0476448	0.753196	NA	NA	-0.223332	0.135715	0.000871615	transient
g_Megamonas	pink	-0.047654	0.75315	-0.182942	0.22363	-0.116022	0.442579	0.0497837	transient
g_Absconditabacteriales_(SR1)	grey	-0.0478897	0.751967	0.227922	0.127651	0.0335707	0.824716	0.0265804	intermittent
s_Streptococcus_anginosus	grey	-0.0479649	0.75159	-0.114641	0.448066	0.346733	0.0182409	0.980422	intermittent
g_Amphritea	magenta	-0.0479755	0.751537	-0.185405	0.217352	-0.180422	0.230186	0.00795236	transient
s_Ensifer_adhaerens	grey	-0.0482375	0.750224	0.222514	0.13719	-0.0905076	0.549714	0.00659071	transient
g_Roseomonas	pink	-0.0482804	0.750009	-0.182455	0.224889	-0.137414	0.362471	0.0045753	transient
g_Hydrogenedensaceae	yellow	-0.0482974	0.749924	-0.175581	0.243142	-0.0676942	0.654873	0.000326742	transient
g_Limnochordaceae	turquoise	-0.0483027	0.749897	NA	NA	-0.0905836	0.549378	0.000381274	transient
g_Margulisbacteria	yellow	-0.0484838	0.74899	-0.0879398	0.561139	-0.00715202	0.962375	0.000544806	transient
g_Porphyrobacter	grey	-0.0487688	0.747563	NA	NA	-0.0364022	0.810193	0.000163387	transient
s_Pseudomonas_stutzeri	red	-0.048976	0.746526	-0.233301	0.118666	-0.0893193	0.554987	0.191128	transient
g_Bacillus	pink	-0.0490098	0.746356	-0.183273	0.222781	-0.178535	0.235178	0.901335	intermittent
g_Rhodococcus	turquoise	-0.049122	0.745795	NA	NA	-0.0937184	0.535586	0.000980423	transient
g_Anderseniella	turquoise	-0.0491498	0.745656	-0.160126	0.287775	-0.141151	0.349436	0.0101853	transient
g_Propionibacterium	grey	-0.0491727	0.745542	0.199042	0.184797	-0.131432	0.383934	0.0015795	transient
g_Ga0077536	grey	-0.0491901	0.745455	-0.012328	0.935192	0.177401	0.238214	0.0032137	transient
g_Dongia	purple	-0.0492215	0.745298	-0.157312	0.29644	-0.0707213	0.640471	0.0205889	intermittent
g_Candidatus_Tenderia	blue	-0.0494615	0.744098	-0.175581	0.243142	-0.187122	0.213047	0.0141614	transient
s_Bacillus_thermoamylovorans	pink	-0.0495222	0.743794	-0.182571	0.224589	-0.164347	0.275087	0.859013	intermittent
g_Opitutus	turquoise	-0.0496009	0.743401	NA	NA	-0.208135	0.165123	0.000381306	transient
g_Macellibacteroides	greenyellow	-0.0496121	0.743345	NA	NA	-0.135797	0.368199	0.00283227	transient
g_Obscuribacteraceae	greenyellow	-0.0496121	0.743345	NA	NA	-0.188741	0.209042	0.00103489	transient
g_Candidatus_Ovatusbacter	grey	-0.0496121	0.743345	0.541013	0.000103609	0.0476984	0.752927	0.000217919	transient
g_Dietzia	turquoise	-0.0496121	0.743345	NA	NA	-0.0147009	0.922752	0.000599	transient
g_Acidocella	turquoise	-0.0496121	0.743345	NA	NA	-0.133602	0.376064	0.000108871	transient
g_Aequorivita	turquoise	-0.0496121	0.743345	NA	NA	-0.133602	0.376064	0.000163403	transient
g_Alkaliphilus	turquoise	-0.0496121	0.743345	NA	NA	-0.133602	0.376064	0.000108871	transient
g_Anaerobiospirillum	turquoise	-0.0496121	0.743345	NA	NA	-0.133602	0.376064	0.000108871	transient
g_Asinibacterium	turquoise	-0.0496121	0.743345	NA	NA	-0.133602	0.376064	0.000163403	transient
g_Azohydromonas	turquoise	-0.0496121	0.743345	NA	NA	-0.133602	0.376064	0.000163403	transient
g_BacC_u_018	turquoise	-0.0496121	0.743345	NA	NA	-0.133602	0.376064	0.000108871	transient
g_BRH_c20a	turquoise	-0.0496121	0.743345	NA	NA	-0.133602	0.376064	0.000163403	transient
g_BSV13	turquoise	-0.0496121	0.743345	NA	NA	-0.133602	0.376064	0.000217871	transient
g_Candidatus_Paracaedibacter	turquoise	-0.0496121	0.743345	NA	NA	-0.133602	0.376064	0.000272339	transient
g_Catenibacterium	turquoise	-0.0496121	0.743345	NA	NA	-0.133602	0.376064	0.000544679	transient
g_Cellulosimicrobium	turquoise	-0.0496121	0.743345	NA	NA	-0.133602	0.376064	0.000217871	transient
g_Chryseolinea	turquoise	-0.0496121	0.743345	NA	NA	-0.133602	0.376064	0.000490211	transient
g_CL500_29_marine_group	turquoise	-0.0496121	0.743345	NA	NA	-0.133602	0.376064	0.000381258	transient
g_Clostridium_sensu_stricto_10	turquoise	-0.0496121	0.743345	NA	NA	-0.133602	0.376064	0.000980423	transient
g_Conexibacter	turquoise	-0.0496121	0.743345	NA	NA	-0.133602	0.376064	0.000217742	transient
g_CPR2	turquoise	-0.0496121	0.743345	NA	NA	-0.133602	0.376064	5.45161e-05	transient
g_DS_100	turquoise	-0.0496121	0.743345	NA	NA	-0.133602	0.376064	0.000108871	transient
g_DSSF69	turquoise	-0.0496121	0.743345	NA	NA	-0.133602	0.376064	0.000326808	transient
g_Enteractinococcus	turquoise	-0.0496121	0.743345	NA	NA	-0.133602	0.376064	0.000381276	transient
g_Ferribacterium	turquoise	-0.0496121	0.743345	NA	NA	-0.133602	0.376064	0.000217871	transient
g_Friedmanniella	turquoise	-0.0496121	0.743345	NA	NA	-0.133602	0.376064	0.000217871	transient
g_Geobacillus	turquoise	-0.0496121	0.743345	NA	NA	-0.133602	0.376064	0.000490211	transient
g_Geobacter	turquoise	-0.0496121	0.743345	NA	NA	-0.133602	0.376064	0.000217871	transient
g_Gracilibacillus	turquoise	-0.0496121	0.743345	NA	NA	-0.133602	0.376064	0.000326808	transient
g_Haloplasma	turquoise	-0.0496121	0.743345	NA	NA	-0.133602	0.376064	0.000108871	transient
g_HSB_OF53_F07	turquoise	-0.0496121	0.743345	NA	NA	-0.133602	0.376064	0.000163403	transient
g_Kitasatospora	turquoise	-0.0496121	0.743345	NA	NA	-0.133602	0.376064	0.000381276	transient
g_Kutzneria	turquoise	-0.0496121	0.743345	NA	NA	-0.133602	0.376064	0.000108871	transient
g_Leptolinea	turquoise	-0.0496121	0.743345	NA	NA	-0.133602	0.376064	5.45161e-05	transient
g_Litoreibacter	turquoise	-0.0496121	0.743345	NA	NA	-0.133602	0.376064	0.000381276	transient
g_M55_D21	turquoise	-0.0496121	0.743345	NA	NA	-0.133602	0.376064	0.000163403	transient
g_Micromonospora	turquoise	-0.0496121	0.743345	NA	NA	-0.133602	0.376064	0.000653615	transient
g_MWH_CFBk5	turquoise	-0.0496121	0.743345	NA	NA	-0.133602	0.376064	0.000108871	transient
g_Nocardiopsis	turquoise	-0.0496121	0.743345	NA	NA	-0.133602	0.376064	0.000272339	transient
g_Oceanobacillus	turquoise	-0.0496121	0.743345	NA	NA	-0.133602	0.376064	5.45161e-05	transient
g_Ohtaekwangia	turquoise	-0.0496121	0.743345	NA	NA	-0.133602	0.376064	5.45161e-05	transient
g_Oryzihumus	turquoise	-0.0496121	0.743345	NA	NA	-0.133602	0.376064	0.000272339	transient
g_P2_11E	turquoise	-0.0496121	0.743345	NA	NA	-0.133602	0.376064	0.000217919	transient
g_Paludibaculum	turquoise	-0.0496121	0.743345	NA	NA	-0.133602	0.376064	0.000163387	transient
g_Patulibacter	turquoise	-0.0496121	0.743345	NA	NA	-0.133602	0.376064	0.000163403	transient
g_Pedomicrobium	turquoise	-0.0496121	0.743345	NA	NA	-0.133602	0.376064	0.000381276	transient
g_Polaromonas	turquoise	-0.0496121	0.743345	NA	NA	-0.133602	0.376064	0.000708016	transient
g_Pseudopropionibacterium	turquoise	-0.0496121	0.743345	NA	NA	-0.133602	0.376064	0.000163403	transient
g_Puia	turquoise	-0.0496121	0.743345	NA	NA	-0.133602	0.376064	0.000326808	transient
g_Rhodoferax	turquoise	-0.0496121	0.743345	NA	NA	-0.133602	0.376064	0.00103489	transient
g_Rs_E47_termite_group	turquoise	-0.0496121	0.743345	NA	NA	-0.133602	0.376064	0.000163403	transient
g_Saccharofermentans	turquoise	-0.0496121	0.743345	NA	NA	-0.133602	0.376064	0.000163403	transient
g_Streptosporangium	turquoise	-0.0496121	0.743345	NA	NA	-0.133602	0.376064	0.000544679	transient
g_Tardiphaga	turquoise	-0.0496121	0.743345	NA	NA	-0.133602	0.376064	0.000272339	transient
g_Thermobispora	turquoise	-0.0496121	0.743345	NA	NA	-0.133602	0.376064	0.000163403	transient
g_YC_ZSS_LKJ147	turquoise	-0.0496121	0.743345	NA	NA	-0.133602	0.376064	0.000217742	transient
s_Bacillus_licheniformis	turquoise	-0.0496121	0.743345	NA	NA	-0.133602	0.376064	0.000217871	transient
s_Cellulosimicrobium_cellulans	turquoise	-0.0496121	0.743345	NA	NA	-0.133602	0.376064	0.000217871	transient
s_Clostridium_ljungdahlii	turquoise	-0.0496121	0.743345	NA	NA	-0.133602	0.376064	0.000217871	transient
s_Lactobacillus_fermentum	turquoise	-0.0496121	0.743345	NA	NA	-0.133602	0.376064	0.0015251	transient
s_Nonomuraea_sp.	turquoise	-0.0496121	0.743345	NA	NA	-0.133602	0.376064	0.000217871	transient
s_Paenibacillus_curdlanolyticus	turquoise	-0.0496121	0.743345	NA	NA	-0.133602	0.376064	0.000163403	transient
s_Rhodococcus_erythropolis	turquoise	-0.0496121	0.743345	NA	NA	-0.133602	0.376064	0.000108871	transient
s_Ruminococcus_albus	turquoise	-0.0496121	0.743345	NA	NA	-0.133602	0.376064	0.000108871	transient
s_Staphylococcus_aureus	turquoise	-0.0496121	0.743345	NA	NA	-0.133602	0.376064	0.000435744	transient
s_Thermobifida_fusca	turquoise	-0.0496121	0.743345	NA	NA	-0.133602	0.376064	0.000381276	transient
g_Streptobacillus	grey	-0.0497456	0.742678	-0.012328	0.935192	0.173919	0.247701	0.00615487	transient
g_F0332	red	-0.0498785	0.742014	NA	NA	-0.137414	0.362471	0.000381276	transient
g_Muribaculum	red	-0.0498785	0.742014	NA	NA	-0.137414	0.362471	0.000272339	transient
s_Bifidobacterium_pseudolongum	red	-0.0498785	0.742014	NA	NA	-0.137414	0.362471	0.000163403	transient
s_Massilia_sp.	red	-0.0498785	0.742014	NA	NA	-0.137414	0.362471	0.000217871	transient
g_SM2D12	green	-0.0498847	0.741983	NA	NA	-0.14215	0.346003	0.00266915	transient
g_Alicycliphilus	pink	-0.0499292	0.741761	-0.182455	0.224889	-0.147435	0.328177	0.0409599	transient
g_Dolosigranulum	turquoise	-0.0499537	0.741639	NA	NA	-0.097011	0.521283	0.000708084	transient
g_Pleomorphomonas	greenyellow	-0.0501135	0.740841	-0.182455	0.224889	-0.137446	0.362358	0.11106	transient
g_Gaiella	green	-0.0502475	0.740172	-0.187452	0.212226	-0.20994	0.161406	0.00718973	transient
g_Xanthomonas	greenyellow	-0.0502779	0.74002	NA	NA	-0.133434	0.376668	0.00337711	transient
g_DTU089	red	-0.0502779	0.74002	NA	NA	-0.0580021	0.701804	0.000108871	transient
g_Hydrogenophaga	red	-0.0502779	0.74002	NA	NA	-0.0580021	0.701804	0.000381276	transient
g_Thermoactinomyces	red	-0.0502779	0.74002	NA	NA	-0.0580021	0.701804	0.000272339	transient
g_A21b	brown	-0.0503325	0.739748	-0.272629	0.0667921	-0.0438847	0.772131	0.00147071	transient
g_Cloacibacterium	greenyellow	-0.0503431	0.739695	-0.182455	0.224889	-0.138987	0.356948	0.00669955	transient
g_Tepidimicrobium	turquoise	-0.0505105	0.73886	NA	NA	-0.0992905	0.511494	0.00103489	transient
g_Brevibacterium	pink	-0.0506303	0.738262	-0.186207	0.215334	0.199787	0.183125	0.00522893	transient
g_Candidatus_Raymondbacteria	magenta	-0.0508192	0.737321	-0.175581	0.243142	-0.123737	0.412624	0.000217919	transient
g_IMCC26256	turquoise	-0.0511517	0.735664	-0.0755376	0.617825	-0.137335	0.362747	0.00239657	transient
g_Actinocatenispora	yellow	-0.0512119	0.735364	NA	NA	-0.0275465	0.855801	0.000163387	transient
g_Actinoplanes	grey	-0.0514764	0.734047	NA	NA	0.258373	0.0829678	0.00076255	transient
g_Pelagibacterium	turquoise	-0.0515635	0.733613	NA	NA	-0.134417	0.373131	0.000653663	transient
g_Solitalea	turquoise	-0.0515635	0.733613	NA	NA	-0.134417	0.373131	0.000653663	transient
g_AD3	turquoise	-0.0516131	0.733367	NA	NA	-0.104034	0.491425	0.000217742	transient
g_Parvibaculum	turquoise	-0.0516131	0.733367	NA	NA	-0.104034	0.491425	0.000217742	transient
g_Taibaiella	turquoise	-0.0516131	0.733367	NA	NA	-0.104034	0.491425	0.000326806	transient
g_URHD0088	turquoise	-0.0516131	0.733367	NA	NA	-0.104034	0.491425	0.000217742	transient
g_Vulgatibacter	turquoise	-0.0516131	0.733367	NA	NA	-0.104034	0.491425	0.000217742	transient
s_Rhodococcus_rhodochrous	turquoise	-0.0516131	0.733367	NA	NA	-0.104034	0.491425	0.000653616	transient
g_Lutibacter	magenta	-0.05174	0.732736	-0.175581	0.243142	-0.125343	0.406537	0.000326952	transient
g_Peptostreptococcus	grey	-0.0517527	0.732672	-0.215608	0.150131	-0.174673	0.245626	0.538633	intermittent
g_Sphaerobacter	grey	-0.0517559	0.732656	-0.0879398	0.561139	-0.163011	0.279062	0.000544661	transient
g_Alishewanella	grey	-0.0518315	0.73228	NA	NA	-0.119625	0.428442	0.000108871	transient
g_Filimonas	grey	-0.0518315	0.73228	NA	NA	-0.119625	0.428442	0.000108871	transient
g_HIMB11	grey	-0.0518315	0.73228	NA	NA	-0.119625	0.428442	0.000108871	transient
g_MWH_UniP1_aquatic_group	grey	-0.0518315	0.73228	NA	NA	-0.119625	0.428442	0.000272339	transient
g_Rickettsia	grey	-0.0518315	0.73228	NA	NA	-0.119625	0.428442	5.45161e-05	transient
s_Lactobacillus_helveticus	grey	-0.0518315	0.73228	NA	NA	-0.119625	0.428442	0.000217871	transient
s_Pseudomonas_balearica	grey	-0.0518315	0.73228	NA	NA	-0.119625	0.428442	0.000490211	transient
g_Leucobacter	grey	-0.051899	0.731945	NA	NA	0.162318	0.28114	0.00108929	transient
g_Curtobacterium	grey	-0.0520978	0.730956	0.393227	0.00686224	-0.0681668	0.652616	0.000108871	transient
g_EC3	grey	-0.0520978	0.730956	0.393227	0.00686224	-0.0681668	0.652616	0.000218065	transient
g_Hypnocyclicus	grey	-0.0520978	0.730956	0.393227	0.00686224	-0.0681668	0.652616	0.000109032	transient
g_Ferruginibacter	grey	-0.0522753	0.730074	NA	NA	0.149103	0.322674	0.000163403	transient
s_Pseudoalteromonas_luteoviolacea	grey	-0.0522753	0.730074	NA	NA	0.149103	0.322674	0.000272339	transient
g_Ellin6067	turquoise	-0.0523768	0.72957	NA	NA	-0.191616	0.202063	0.00397616	transient
g_Atopostipes	pink	-0.0524599	0.729157	-0.0879398	0.561139	-0.172298	0.252206	0.00174289	transient
g_Pontibacter	grey	-0.0526304	0.72831	-0.012328	0.935192	-0.00590821	0.968915	0.00179744	transient
g_SM1A02	purple	-0.0526304	0.72831	NA	NA	-0.00590821	0.968915	0.00168851	transient
s_Bacillus_pumilus	purple	-0.0526304	0.72831	NA	NA	-0.00590821	0.968915	0.000435744	transient
s_Planococcus_sp.	purple	-0.0526304	0.72831	NA	NA	-0.00590821	0.968915	0.00277786	transient
s_Bifidobacterium_breve	purple	-0.0526304	0.72831	NA	NA	-0.00590821	0.968915	0.00206978	transient
s_Oryza_sativa	purple	-0.0526304	0.72831	NA	NA	-0.00590821	0.968915	0.000490211	transient
s_Rhodobacter_sphaeroides	purple	-0.0526304	0.72831	NA	NA	-0.00590821	0.968915	0.000490211	transient
g_Dechlorosoma	purple	-0.0526304	0.72831	NA	NA	-0.00590821	0.968915	0.000708082	transient
g_Erysipelotrichaceae_UCG_002	purple	-0.0526304	0.72831	NA	NA	-0.00590821	0.968915	0.00114383	transient
g_Thermobifida	turquoise	-0.0526539	0.728194	NA	NA	-0.134335	0.373425	0.000816953	transient
s_Lactobacillus_sp.	grey	-0.0527636	0.727649	-0.148989	0.32305	-0.122802	0.416192	0.00103489	transient
g_Oligella	grey	-0.0527636	0.727649	-0.160819	0.285664	-0.122802	0.416192	0.000816953	transient
g_Ornithinimicrobium	grey	-0.0527636	0.727649	-0.160819	0.285664	-0.122802	0.416192	0.0015251	transient
s_Halomonas_sp.	grey	-0.0527636	0.727649	-0.160819	0.285664	-0.122802	0.416192	0.00528338	transient
s_Marinobacter_sp.	grey	-0.0527636	0.727649	-0.160819	0.285664	-0.122802	0.416192	0.00947741	transient
s_Pseudomonas_peli	grey	-0.0527636	0.727649	-0.160819	0.285664	-0.122802	0.416192	0.00179744	transient
g_Paenisporosarcina	grey	-0.0527636	0.727649	-0.162289	0.281226	-0.122802	0.416192	0.0139982	transient
g_Globicatella	grey	-0.0528524	0.727209	0.0125122	0.934226	0.102223	0.499039	0.000599195	transient
g_Panacagrimonas	grey	-0.0528524	0.727209	-0.218542	0.144527	0.0696915	0.645356	0.000163387	transient
g_Chelatococcus	turquoise	-0.0528537	0.727202	NA	NA	-0.134254	0.373718	0.000381324	transient
g_Elstera	grey	-0.0529708	0.726621	-0.161856	0.282529	-0.133769	0.375463	0.00718981	transient
g_A2	grey	-0.0529855	0.726548	-0.123099	0.415055	0.370185	0.011332	0.000109032	transient
g_Gordonia	grey	-0.0529855	0.726548	-0.123099	0.415055	0.370185	0.011332	0.000381276	transient
g_Kosakonia	grey	-0.0529855	0.726548	-0.123099	0.415055	0.370185	0.011332	0.000108871	transient
g_Serinicoccus	grey	-0.0529855	0.726548	-0.123099	0.415055	0.370185	0.011332	0.000326808	transient
s_Kocuria_palustris	grey	-0.0529855	0.726548	-0.123099	0.415055	0.370185	0.011332	0.000272339	transient
s_Sphingobacterium_spiritivorum	grey	-0.0529855	0.726548	-0.123099	0.415055	0.370185	0.011332	0.000163403	transient
g_Crossiella	grey	-0.0529855	0.726548	-0.123099	0.415055	0.359127	0.0142433	0.00049026	transient
s_Paenibacillus_glucanolyticus	grey	-0.0529855	0.726548	-0.123099	0.415055	0.254203	0.0882374	0.000381274	transient
g_Magnetospirillum	grey	-0.0529927	0.726513	-0.161546	0.283466	-0.12294	0.415665	0.00588258	transient
g_Aureimonas	grey	-0.0530743	0.726108	-0.191047	0.203431	-0.0179788	0.905599	0.000163403	transient
g_Hamadaea	grey	-0.0530743	0.726108	-0.191047	0.203431	-0.0179788	0.905599	0.000163387	transient
g_Meiothermus	grey	-0.0530743	0.726108	-0.191047	0.203431	-0.0179788	0.905599	0.000108871	transient
g_Nosocomiicoccus	grey	-0.0530743	0.726108	-0.191047	0.203431	-0.0179788	0.905599	0.000326808	transient
g_Succinivibrionaceae_UCG_002	grey	-0.0530743	0.726108	-0.191047	0.203431	-0.0179788	0.905599	0.000217871	transient
g_24_11??	tan	-0.0531187	0.725887	NA	NA	-0.116449	0.440892	0.000435774	transient
g_Acetatifactor	tan	-0.0531187	0.725887	NA	NA	-0.116449	0.440892	0.00032679	transient
g_BD1_7_clade	tan	-0.0531187	0.725887	NA	NA	-0.116449	0.440892	0.000544661	transient
g_BIyi10	tan	-0.0531187	0.725887	NA	NA	-0.116449	0.440892	0.00043579	transient
g_Facklamia	tan	-0.0531187	0.725887	NA	NA	-0.116449	0.440892	0.000163387	transient
g_Pelomonas	tan	-0.0531187	0.725887	NA	NA	-0.116449	0.440892	5.45161e-05	transient
g_Polycyclovorans	tan	-0.0531187	0.725887	NA	NA	-0.116449	0.440892	5.45161e-05	transient
g_Subgroup_11	tan	-0.0531187	0.725887	NA	NA	-0.116449	0.440892	0.00163404	transient
g_Uliginosibacterium	tan	-0.0531187	0.725887	NA	NA	-0.116449	0.440892	0.000217903	transient
g_Yaniella	tan	-0.0531187	0.725887	NA	NA	-0.116449	0.440892	0.000109032	transient
s_Bosea_sp.	tan	-0.0531187	0.725887	NA	NA	-0.116449	0.440892	0.00495663	transient
s_Campylobacter_curvus	tan	-0.0531187	0.725887	NA	NA	-0.116449	0.440892	0.000163403	transient
s_Cellvibrio_sp.	tan	-0.0531187	0.725887	NA	NA	-0.116449	0.440892	0.00168851	transient
s_Pelomonas_saccharophila	tan	-0.0531187	0.725887	NA	NA	-0.116449	0.440892	5.45e-05	transient
g_Allorhizobium_Neorhizobium_Pararhizobium_Rhizobium	turquoise	-0.0532324	0.725324	-0.298086	0.0442119	-0.126035	0.40393	0.00795233	transient
g_Devosia	turquoise	-0.0532781	0.725097	0.105897	0.483657	-0.137654	0.361626	0.0124186	intermittent
g_GAL15	turquoise	-0.0533216	0.724882	NA	NA	-0.133948	0.374819	0.000326855	transient
g_Azoarcus	green	-0.0534294	0.724347	NA	NA	NA	NA	0.000163387	transient
g_CAG_56	green	-0.0534294	0.724347	NA	NA	NA	NA	0.000108871	transient
g_Candidatus_Kaiserbacteria	green	-0.0534294	0.724347	NA	NA	NA	NA	0.000108871	transient
g_Catellatospora	green	-0.0534294	0.724347	NA	NA	NA	NA	0.000326742	transient
g_Eubacterium_eligens_group	green	-0.0534294	0.724347	NA	NA	NA	NA	0.00375829	transient
g_Hymenobacter	green	-0.0534294	0.724347	NA	NA	NA	NA	0.00174297	transient
g_Marivivens	green	-0.0534294	0.724347	NA	NA	NA	NA	0.00185191	transient
g_Mobilicoccus	green	-0.0534294	0.724347	NA	NA	NA	NA	0.000817018	transient
g_Myxococcus	green	-0.0534294	0.724347	NA	NA	NA	NA	0.00501105	transient
g_Nereida	green	-0.0534294	0.724347	NA	NA	NA	NA	0.0030502	transient
g_Polaribacter	green	-0.0534294	0.724347	NA	NA	NA	NA	0.000272339	transient
g_Pseudorhodoplanes	green	-0.0534294	0.724347	NA	NA	NA	NA	0.00108936	transient
g_Pygmaiobacter	green	-0.0534294	0.724347	NA	NA	NA	NA	5.45161e-05	transient
g_Sandaracinus	green	-0.0534294	0.724347	NA	NA	NA	NA	0.000599195	transient
s_Aerococcus_viridans	green	-0.0534294	0.724347	NA	NA	NA	NA	0.0013617	transient
s_Enterococcus_saccharolyticus	green	-0.0534294	0.724347	NA	NA	NA	NA	0.00196084	transient
g_Holdemanella	green	-0.0534294	0.724347	-0.012328	0.935192	NA	NA	0.00223318	transient
g_Knoellia	green	-0.0534294	0.724347	NA	NA	0.473737	0.000882542	0.000762485	transient
g_Nevskia	turquoise	-0.0534371	0.724309	NA	NA	-0.113011	0.454592	0.00049021	transient
g_Planktosalinus	turquoise	-0.0534371	0.724309	NA	NA	-0.113011	0.454592	0.00049021	transient
g_Glycomyces	turquoise	-0.0535523	0.723738	NA	NA	-0.113661	0.451983	0.0013617	transient
g_Actinomadura	turquoise	-0.0536151	0.723427	NA	NA	-0.114022	0.450537	0.000871487	transient
g_Anseongella	turquoise	-0.0536151	0.723427	NA	NA	-0.114022	0.450537	0.000871487	transient
g_Planifilum	grey	-0.0536419	0.723294	-0.160819	0.285664	-0.12328	0.414366	0.00147068	transient
g_Eubacterium_brachy_group	grey	-0.0537869	0.722576	-0.215293	0.150743	-0.163575	0.277379	0.0841528	transient
g_Ornithinicoccus	turquoise	-0.0539095	0.721969	NA	NA	-0.133235	0.377388	0.000272387	transient
s_Agrobacterium_radiobacter	turquoise	-0.0539668	0.721685	NA	NA	-0.133137	0.377741	0.00490211	transient
g_Acidaminococcus	grey	-0.0539849	0.721596	-0.0902416	0.550892	-0.112121	0.458173	0.382365	transient
g_Planomicrobium	grey	-0.054004	0.721501	-0.162668	0.28009	-0.124463	0.409868	0.0388901	transient
g_Acidovorax	pink	-0.0540145	0.721449	-0.182455	0.224889	-0.185546	0.216996	0.0132357	transient
g_Deinococcus	green	-0.0540433	0.721306	NA	NA	-0.125124	0.407364	0.00234199	transient
g_Acidibacter	turquoise	-0.0540466	0.72129	-0.221127	0.13972	-0.157511	0.295822	0.00550116	transient
g_Candidatus_Bacilloplasma	magenta	-0.0542131	0.720466	-0.175581	0.243142	-0.125343	0.406537	0.000163387	transient
g_Chitinophaga	turquoise	-0.0543618	0.719731	NA	NA	-0.132245	0.380976	0.000708082	transient
s_Paraburkholderia_caribensis	turquoise	-0.054384	0.719621	NA	NA	-0.119029	0.430763	0.00108936	transient
g_Cellulomonas	turquoise	-0.054384	0.719621	NA	NA	-0.11903	0.430763	0.000544679	transient
g_Ureibacillus	turquoise	-0.0544942	0.719076	NA	NA	-0.119894	0.427397	0.0015251	transient
s_Bifidobacterium_bifidum	pink	-0.0545143	0.718977	-0.182455	0.224889	0.149103	0.322674	0.00473871	transient
g_Bradymonadaceae	turquoise	-0.0545923	0.718591	NA	NA	-0.131442	0.383897	0.000435679	transient
g_Parapedobacter	turquoise	-0.0545923	0.718591	NA	NA	-0.131442	0.383897	0.000435679	transient
g_Aminobacter	turquoise	-0.0545936	0.718585	NA	NA	-0.131437	0.383916	0.00206978	transient
s_Staphylococcus_pettenkoferi	grey	-0.0546856	0.71813	NA	NA	-0.120501	0.425047	0.00174297	transient
g_Longispora	turquoise	-0.0546888	0.718114	NA	NA	-0.130993	0.385538	0.00147063	transient
g_Methylophilus	grey	-0.0547093	0.718013	0.296818	0.0451657	-0.0728201	0.630561	0.00337704	transient
g_Terasakiella	blue	-0.0547094	0.718012	-0.201161	0.18007	-0.164455	0.274769	0.00147053	transient
g_ADurb.Bin063_1	turquoise	-0.0547203	0.717959	NA	NA	-0.121931	0.419529	0.000435742	transient
g_C1_B045	turquoise	-0.0547203	0.717959	NA	NA	-0.121931	0.419529	0.000435742	transient
g_Pseudofulvimonas	turquoise	-0.0547203	0.717959	NA	NA	-0.121931	0.419529	0.000435742	transient
g_Delftia	grey	-0.0547234	0.717943	0.393227	0.00686224	0.254019	0.0884749	0.000926002	transient
s_Bacillus_thermolactis	turquoise	-0.0548165	0.717484	NA	NA	-0.13021	0.388409	0.00408503	transient
g_Pseudactinotalea	turquoise	-0.0548285	0.717424	NA	NA	-0.123135	0.41492	0.000599147	transient
g_Gilliamella	grey	-0.0548597	0.71727	-0.0879398	0.561139	-0.015067	0.920835	0.000435839	transient
g_Saccharomonospora	turquoise	-0.0548782	0.717178	NA	NA	-0.12379	0.412422	0.00533785	transient
g_Persicitalea	turquoise	-0.0548782	0.717178	NA	NA	-0.12379	0.412422	0.0015251	transient
g_Paracoccus	greenyellow	-0.0548841	0.717149	-0.189972	0.206033	-0.133887	0.375038	0.408672	intermittent
g_Adlercreutzia	turquoise	-0.0548952	0.717095	NA	NA	-0.129522	0.390945	0.00038121	transient
g_Ahniella	turquoise	-0.0548952	0.717095	NA	NA	-0.129522	0.390945	0.00038121	transient
g_Pusillimonas	turquoise	-0.0549428	0.71686	NA	NA	-0.124846	0.408415	0.00141617	transient
g_Brumimicrobium	turquoise	-0.0549639	0.716755	NA	NA	-0.128578	0.394433	0.000544679	transient
s_Georgenia_sp.	turquoise	-0.0549639	0.716755	NA	NA	-0.128578	0.394434	0.00381275	transient
g_Sinomonas	turquoise	-0.054988	0.716636	NA	NA	-0.125995	0.40408	0.000653615	transient
g_Alcanivorax	turquoise	-0.0549883	0.716635	NA	NA	-0.126007	0.404037	0.000326742	transient
g_Flavobacterium	turquoise	-0.0557526	0.712864	NA	NA	-0.124002	0.411617	0.00206976	transient
s_Rhizobium_sp.	turquoise	-0.0559998	0.711646	-0.235727	0.114774	-0.011965	0.937096	0.00103474	transient
g_F0058	grey	-0.0560373	0.711461	0.455229	0.00147885	-0.115292	0.445477	0.00196084	transient
g_Rheinheimera	grey	-0.0561318	0.710995	-0.157065	0.297208	-0.119856	0.427546	0.0423759	transient
g_Neisseria	grey	-0.0563285	0.710027	-0.194617	0.194954	-0.194209	0.19591	2.09892	persistent
g_Lachnospiraceae_FCS020_group	red	-0.0563877	0.709735	NA	NA	-0.106764	0.48006	0.000217742	transient
g_Marinobacter	grey	-0.056565	0.708863	-0.160819	0.285664	-0.132179	0.381216	0.0102944	transient
g_Georgfuchsia	turquoise	-0.056853	0.707446	NA	NA	-0.149277	0.322104	0.00130728	transient
g_Diaphorobacter	pink	-0.0569182	0.707126	-0.210131	0.161017	-0.152902	0.310358	0.691633	intermittent
g_ST_12K33	grey	-0.0569479	0.70698	NA	NA	0.0433462	0.774854	0.000435613	transient
g_Moraxella	grey	-0.0571384	0.706043	0.136306	0.366389	0.00604949	0.968172	0.0163948	transient
g_Paeniclostridium	green	-0.0573283	0.705111	NA	NA	-0.119625	0.428442	0.00588253	transient
s_Staphylococcus_haemolyticus	red	-0.0573366	0.70507	NA	NA	-0.0408196	0.787664	0.0773444	transient
g_Alkanindiges	grey	-0.0577083	0.703246	0.393227	0.00686224	-0.0554475	0.714369	0.000871631	transient
g_Rodentibacter	grey	-0.0577565	0.703009	0.185294	0.217632	0.100757	0.505244	0.000217903	transient
g_Pyramidobacter	tan	-0.057938	0.702119	0.466766	0.00107561	-0.00812613	0.957255	0.914461	intermittent
g_Georgenia	turquoise	-0.0579892	0.701868	-0.308305	0.0371091	-0.126318	0.402866	0.00403066	transient
g_Calorithrix	yellow	-0.0580748	0.701448	NA	NA	0.0809999	0.59256	0.00119831	transient
g_Fluviicola	yellow	-0.0580748	0.701448	NA	NA	0.0809999	0.59256	0.000218065	transient
g_Pedobacter	turquoise	-0.0580911	0.701368	-0.0209202	0.890242	-0.124186	0.410917	0.00196083	transient
g_Brachybacterium	grey	-0.0583239	0.700227	-0.160819	0.285664	-0.115083	0.446306	0.00566446	transient
g_Nitrososphaeraceae	purple	-0.0583527	0.700086	NA	NA	-0.0187846	0.901388	0.00190631	transient
g_Aeromonas	tan	-0.0585463	0.699138	0.221538	0.138967	-0.119695	0.42817	0.211227	intermittent
s_Candidatus_Pacearchaeota	yellow	-0.0586865	0.698452	NA	NA	-0.0384359	0.799801	0.000163387	transient
g_Thermovirga	grey	-0.0589813	0.697009	-0.240498	0.107403	0.0164442	0.913625	0.000435726	transient
g_Blvii28_wastewater_sludge_group	black	-0.0595083	0.694433	NA	NA	-0.111498	0.46069	0.00130717	transient
g_Bergeyella	tan	-0.0596085	0.693944	NA	NA	-0.118328	0.433505	0.00822451	transient
g_Aquabacterium	green	-0.0599656	0.692201	-0.218542	0.144527	0.0987282	0.5139	0.0166126	transient
g_Flavonifractor	purple	-0.0601186	0.691454	NA	NA	-0.0464281	0.759308	0.000816889	transient
g_Barnesiella	greenyellow	-0.0601859	0.691126	NA	NA	-0.175805	0.242533	0.00446641	transient
g_Bradyrhizobium	red	-0.0603576	0.690289	-0.0530961	0.725999	-0.180866	0.229022	0.0340969	intermittent
g_Chryseobacterium	green	-0.0604637	0.689772	NA	NA	-0.119625	0.428442	0.00152515	transient
g_Anoxybacillus	grey	-0.0606792	0.688722	NA	NA	-0.120178	0.426299	0.000708066	transient
s_Anoxybacillus_flavithermus	grey	-0.0606792	0.688722	NA	NA	-0.120178	0.426299	0.000708066	transient
g_Nonomuraea	grey	-0.0610868	0.686738	-0.160819	0.285664	-0.145378	0.335046	0.00141617	transient
g_Rhodobacter	pink	-0.0611763	0.686303	-0.181428	0.227553	0.0226171	0.881401	0.0103488	transient
g_Pajaroellobacter	turquoise	-0.061411	0.685161	NA	NA	-0.158805	0.291821	0.000762485	transient
g_UCG_002	turquoise	-0.0614477	0.684983	-0.0308881	0.838528	-0.14298	0.343164	0.00838805	transient
g_Acetoanaerobium	grey	-0.0614781	0.684835	0.494179	0.000482045	0.162334	0.28109	0.00174307	transient
g_Fusobacterium	grey	-0.0618488	0.683034	0.196416	0.190778	0.0303171	0.841475	1.51355	persistent
g_OM27_clade	green	-0.0621476	0.681584	-0.201111	0.180178	-0.069175	0.647812	0.00876938	intermittent
g_Roseococcus	turquoise	-0.0622823	0.680931	-0.191047	0.203431	0.0898983	0.552415	0.00190631	transient
s_Prevotella_fusca	grey	-0.0623167	0.680764	-0.160819	0.285664	-0.165684	0.271147	0.00179744	transient
g_Granulicatella	grey	-0.0623993	0.680363	-0.201909	0.178421	0.135731	0.368435	1.16676	intermittent
g_Roseisolibacter	grey	-0.0625514	0.679626	NA	NA	-0.119625	0.428442	0.000599082	transient
g_JG30_KF_CM45	turquoise	-0.0625987	0.679397	NA	NA	-0.12539	0.40636	0.000653598	transient
g_Sphingopyxis	green	-0.0626775	0.679015	NA	NA	-0.173351	0.249274	0.00762542	transient
g_Rhodoblastus	green	-0.0629981	0.677462	NA	NA	-0.133602	0.376064	0.000925953	transient
s_Pediococcus_ethanolidurans	turquoise	-0.0630692	0.677118	NA	NA	-0.133827	0.375252	0.0584986	transient
g_Tepidiphilus	green	-0.0633605	0.675709	-0.195343	0.193261	-0.134537	0.372702	0.0355129	intermittent
g_Alysiella	grey	-0.0634733	0.675163	NA	NA	-0.118198	0.434014	0.000272387	transient
g_Dokdonella	turquoise	-0.0634873	0.675095	0.147362	0.328419	-0.190077	0.205779	0.00147055	transient
g_BCf9_17_termite_group	grey	-0.0637726	0.673717	0.393227	0.00686224	-0.131339	0.384273	0.000109032	transient
g_Aminobacterium	grey	-0.0641038	0.672118	-0.102202	0.499125	0.0286653	0.85001	0.000599339	transient
g_Vibrio	grey	-0.064289	0.671224	-0.212675	0.155891	0.240111	0.107987	1.25004	intermittent
g_Brachyspira	red	-0.0646386	0.669538	NA	NA	-0.0936032	0.536089	0.000217919	transient
s_Sphingomonas_sp.	grey	-0.0647708	0.668901	-0.012328	0.935192	-0.00793656	0.958252	0.00196084	transient
s_Romboutsia_hominis	magenta	-0.0648951	0.668302	-0.0759376	0.615959	-0.138983	0.356964	0.000599	transient
g_Candidatus_Arthromitus	grey	-0.0648955	0.6683	0.185294	0.217632	-0.0391549	0.796135	0.00103492	transient
g_Lachnospiraceae_NK4B4_group	turquoise	-0.0652098	0.666787	NA	NA	-0.176632	0.240286	0.00038121	transient
g_Pseudoxanthomonas	green	-0.065235	0.666666	NA	NA	-0.134254	0.373718	0.00315919	transient
g_Subgroup_2	turquoise	-0.0656267	0.664782	-0.218542	0.144527	-0.141049	0.349787	0.00315917	transient
s_Lactobacillus_plantarum	grey	-0.0657526	0.664177	0.275792	0.0635686	0.0752693	0.619077	0.0994038	intermittent
s_Idiomarina_loihiensis	grey	-0.065812	0.663892	-0.217751	0.146023	0.194607	0.194976	0.00152533	transient
g_Finegoldia	turquoise	-0.0658228	0.66384	-0.123099	0.415055	-0.08714	0.56472	0.00163397	transient
s_Sphingobium_xenophagum	green	-0.0660741	0.662633	-0.0344201	0.820353	-0.0147845	0.922314	0.0098587	transient
g_Sulfitobacter	green	-0.0661756	0.662146	NA	NA	-0.133602	0.376064	0.00495658	transient
g_Erysipelothrix	pink	-0.0664748	0.66071	-0.182455	0.224889	-0.133602	0.376064	0.00326807	transient
g_Pediococcus	turquoise	-0.0665318	0.660437	NA	NA	-0.145378	0.335046	0.0611675	transient
s_Citrobacter_rodentium	grey	-0.0666307	0.659963	-0.215591	0.150164	0.158102	0.29399	0.0183557	transient
g_Aquamicrobium	magenta	-0.0666408	0.659915	-0.262616	0.0778631	-0.112454	0.456829	0.00201531	transient
g_Amnipila	turquoise	-0.0667015	0.659624	-0.012328	0.935192	-0.132685	0.379378	0.00844252	transient
g_Flaviflexus	grey	-0.0668645	0.658843	-0.185979	0.215906	-0.148059	0.326111	0.0210243	intermittent
g_Tyzzerella	red	-0.0669887	0.658248	-0.0209202	0.890242	-0.0949321	0.530291	0.00321347	transient
s_Microbacterium_sp.	turquoise	-0.0674025	0.656268	NA	NA	-0.160984	0.285164	0.00108923	transient
g_Halomonas	grey	-0.067408	0.656242	-0.196453	0.190692	-0.186585	0.214387	0.0310467	transient
g_Methylotenera	blue	-0.0674562	0.656011	0.157112	0.297062	-0.240642	0.107187	0.006536	intermittent
g_Pla4_lineage	magenta	-0.0675315	0.655651	-0.175581	0.243142	-0.117265	0.437674	0.000435661	transient
g_TM7x	purple	-0.0678867	0.653953	-0.0945191	0.53209	-0.0239512	0.874459	0.15605	intermittent
s_Paracoccus_sp.	purple	-0.0680594	0.653129	NA	NA	-0.0351358	0.816681	0.00108929	transient
g_Vulcaniibacterium	grey	-0.0680774	0.653043	0.131587	0.383368	-0.0767885	0.611999	0.00272378	transient
g_Mogibacterium	turquoise	-0.0684344	0.65134	-0.100199	0.507618	-0.178591	0.235029	0.0176474	intermittent
g_Anaerococcus	greenyellow	-0.0688423	0.649396	NA	NA	-0.187004	0.213341	0.00332254	transient
g_Thauera	greenyellow	-0.0688955	0.649143	-0.191047	0.203431	-0.146379	0.331691	0.00185192	transient
g_Microvirga	green	-0.0689126	0.649061	-0.191047	0.203431	-0.177583	0.237725	0.00675389	transient
g_Rhodovarius	green	-0.068985	0.648716	0.0312166	0.836834	-0.139209	0.356173	0.0314823	intermittent
g_Thioalkalispira_Sulfurivermis	grey	-0.0690654	0.648334	0.350598	0.0169035	0.0583979	0.699865	0.000653516	transient
g_Veillonella	grey	-0.0690896	0.648218	0.206416	0.168721	-0.247506	0.0972401	1.78328	persistent
g_Lentibacter	green	-0.0692194	0.647601	-0.0243033	0.872629	-0.199461	0.183855	0.00593693	transient
g_Chloroplast	grey	-0.0692875	0.647277	-0.0406741	0.788404	-0.154063	0.306652	0.207141	intermittent
g_Mitsuokella	magenta	-0.0695234	0.646155	-0.194387	0.195491	-0.165967	0.270319	0.000544774	transient
g_Dorea	grey	-0.0695391	0.646081	-0.0626097	0.679343	-0.0958358	0.526366	0.00724433	transient
g_Lachnospira	grey	-0.0696322	0.645638	NA	NA	-0.137346	0.362709	0.00147068	transient
g_Capnocytophaga	green	-0.0698109	0.644789	-0.0154437	0.918862	-0.0983274	0.515619	0.0229308	intermittent
g_Idiomarina	turquoise	-0.0702566	0.642674	-0.217751	0.146023	-0.0807176	0.593855	0.00435766	transient
g_Cardiobacterium	grey	-0.0703734	0.64212	0.185294	0.217632	-0.11063	0.464212	0.00206976	transient
s_Pseudonocardia_sp.	purple	-0.0706811	0.640661	NA	NA	-0.110539	0.464579	0.00147062	transient
g_Hydrogenophilus	pink	-0.0707296	0.640432	-0.250317	0.0933783	-0.170807	0.256396	0.00484764	transient
g_Subgroup_7	grey	-0.0708039	0.64008	-0.123099	0.415055	0.366079	0.0123471	0.00119821	transient
g_Modestobacter	purple	-0.0709679	0.639303	-0.182455	0.224889	-0.0192276	0.899074	0.00462977	transient
g_Anaerovorax	turquoise	-0.0709803	0.639245	NA	NA	-0.229596	0.124802	0.00136142	transient
g_Craurococcus_Caldovatus	red	-0.0716196	0.636222	NA	NA	-0.11903	0.430763	0.000544679	transient
g_Phenylobacterium	green	-0.071793	0.635403	-0.196204	0.191267	-0.0700511	0.643649	0.0131813	transient
g_Blastococcus	turquoise	-0.0720136	0.634361	-0.211796	0.157649	0.00166785	0.991223	0.00332234	transient
s_Streptococcus_salivarius	grey	-0.0720871	0.634015	-0.149985	0.319787	0.257966	0.0834708	0.171955	intermittent
g_Gemmatimonas	purple	-0.0722502	0.633246	-0.0771314	0.610406	0.0300519	0.842844	0.0120369	intermittent
g_Eggerthella	green	-0.07237	0.632681	0.472275	0.00092024	0.0462474	0.760216	0.00076255	transient
g_SWB02	grey	-0.0723826	0.632622	-0.218542	0.144527	0.081194	0.591671	0.00228773	transient
g_Castellaniella	grey	-0.0725046	0.632047	-0.285794	0.0541828	-0.0260132	0.863749	0.333997	intermittent
s_Lactobacillus_buchneri	turquoise	-0.0727252	0.631008	-0.157335	0.29637	-0.183387	0.222489	0.224789	transient
g_Cellvibrio	turquoise	-0.0729984	0.629722	NA	NA	-0.168101	0.264119	0.00615481	transient
g_Holdemania	purple	-0.0730907	0.629288	-0.0209202	0.890242	-0.0407325	0.788107	0.000653597	transient
g_Lawsonella	grey	-0.073234	0.628614	-0.162162	0.281607	-0.167219	0.266668	0.011057	transient
g_Izimaplasma	grey	-0.0733365	0.628132	0.393227	0.00686224	0.0873266	0.563884	0.000381145	transient
g_Syntrophomonas	turquoise	-0.0734811	0.627453	-0.218542	0.144527	-0.0457822	0.762558	0.000217742	transient
g_Stomatobaculum	turquoise	-0.0735219	0.627261	0.0847101	0.575665	-0.180332	0.230423	0.3828	intermittent
g_Actinobacillus	grey	-0.0740991	0.624553	-0.143113	0.342711	-0.150004	0.319726	0.0250552	intermittent
g_Pantoea	green	-0.07411	0.624502	-0.160819	0.285664	-0.122802	0.416192	0.00446637	transient
g_UCG_009	red	-0.0741662	0.624239	NA	NA	-0.0980312	0.516891	0.000762485	transient
g_Monoglobus	pink	-0.0748438	0.621066	-0.182455	0.224889	-0.204381	0.173052	0.0132357	transient
g_Curvibacter	purple	-0.0755073	0.617966	-0.0776291	0.608097	0.0720034	0.63441	0.00310465	transient
g_Dechloromonas	purple	-0.0755515	0.61776	NA	NA	-0.0583507	0.700096	0.000544484	transient
g_Ruminococcus_gnavus_group	turquoise	-0.0755587	0.617726	-0.218542	0.144527	-0.112897	0.455047	0.0092051	transient
g_Erysipelotrichaceae_UCG_007	turquoise	-0.075682	0.617151	-0.012328	0.935192	-0.134444	0.373036	0.00620934	transient
g_Burkholderia_Caballeronia_Paraburkholderia	turquoise	-0.0756969	0.617082	-0.140752	0.350816	-0.161766	0.282802	0.00512006	transient
g_Planococcus	purple	-0.0756971	0.617081	-0.160819	0.285664	-0.105815	0.483994	0.00642721	transient
g_Paenalcaligenes	turquoise	-0.0757428	0.616867	NA	NA	0.0413488	0.784976	0.00098029	transient
g_Sediminibacterium	green	-0.0757858	0.616667	-0.123099	0.415055	0.401343	0.00570266	0.000544726	transient
g_Paenibacillus	grey	-0.0758149	0.616531	-0.149681	0.320781	0.264137	0.076094	0.0014161	transient
g_Rhizobacter	green	-0.0758309	0.616457	-0.195207	0.193578	-0.158753	0.291982	0.00740747	intermittent
s_Bradyrhizobium_sp.	red	-0.0759067	0.616104	-0.0691193	0.648077	-0.179431	0.232797	0.0271251	intermittent
g_Arenimonas	turquoise	-0.0759585	0.615862	-0.182455	0.224889	-0.150793	0.317156	0.00577364	transient
g_Rhodoplanes	turquoise	-0.0760116	0.615614	NA	NA	-0.133368	0.376908	0.00119821	transient
g_Dyella	turquoise	-0.0763636	0.613975	NA	NA	-0.178287	0.235838	0.000599081	transient
g_Kingella	grey	-0.0765415	0.613148	0.185294	0.217632	0.146743	0.330477	0.000708113	transient
g_ASF356	turquoise	-0.0766236	0.612766	NA	NA	-0.169098	0.261254	0.000817066	transient
s_Porphyromonas_gingivalis	black	-0.0768467	0.611729	0.199042	0.184797	-0.152323	0.312216	0.0286502	transient
g_MND1	turquoise	-0.0769336	0.611325	-0.218542	0.144527	-0.176943	0.239446	0.00876952	transient
g_Sphingobacterium	turquoise	-0.0769363	0.611312	-0.106394	0.481593	0.0995323	0.510461	0.00441187	transient
g_Variovorax	turquoise	-0.0778899	0.606889	-0.0209202	0.890242	-0.128616	0.394295	0.00217846	transient
g_Eikenella	tan	-0.0786241	0.603493	0.185294	0.217632	0.0248468	0.869805	0.00348598	transient
g_R7C24	turquoise	-0.0792234	0.600727	-0.0198199	0.895982	-0.102889	0.49623	0.000381258	transient
g_Butyricicoccus	greenyellow	-0.0793304	0.600234	-0.183343	0.2226	-0.131539	0.383545	0.0568645	intermittent
g_alphaI_cluster	greenyellow	-0.0793566	0.600113	NA	NA	-0.165349	0.272131	0.00256009	transient
s_Bifidobacterium_longum	greenyellow	-0.0794802	0.599543	-0.288821	0.0515736	-0.179703	0.23208	0.0507095	intermittent
g_Odoribacter	grey	-0.0796956	0.598551	0.000305309	0.998393	0.383372	0.00854034	0.0195538	transient
g_Micrococcus	greenyellow	-0.0797279	0.598402	-0.123099	0.415055	-0.170561	0.257091	0.0288134	transient
g_Cupriavidus	green	-0.0799559	0.597354	-0.123099	0.415055	0.336636	0.0221633	0.000708163	transient
g_Intestinibacter	red	-0.0803122	0.595716	NA	NA	-0.0957434	0.526767	0.00196085	transient
g_Filifactor	black	-0.0803643	0.595476	-0.248464	0.0959104	-0.111948	0.458873	0.0220594	intermittent
g_Eubacterium_yurii_group	black	-0.0804907	0.594896	0.520167	0.000211152	-0.131899	0.382234	0.0062638	transient
g_Eubacterium_ventriosum_group	pink	-0.0811746	0.59176	-0.182455	0.224889	-0.181528	0.227293	0.00484763	transient
g_Truepera	purple	-0.0815343	0.590113	-0.160819	0.285664	-0.125883	0.404501	0.00163404	transient
g_Nordella	turquoise	-0.0816722	0.589483	0.0878184	0.561682	-0.144886	0.336702	0.00386712	transient
s_Lactobacillus_reuteri	turquoise	-0.0816981	0.589364	-0.0209202	0.890242	-0.100106	0.508012	0.00964082	transient
g_Rokubacteriales	turquoise	-0.0817212	0.589258	NA	NA	-0.108247	0.47395	0.00201528	transient
g_Novosphingobium	grey	-0.0818002	0.588897	-0.156706	0.298327	-0.151509	0.314838	0.0222229	transient
g_TRA3_20	green	-0.0819885	0.588037	-0.0840209	0.578787	-0.141575	0.347975	0.0562104	intermittent
g_Mucispirillum	red	-0.08205	0.587756	NA	NA	-0.0454736	0.764113	0.00250567	transient
g_Acidaminobacter	grey	-0.0824798	0.585795	-0.123099	0.415055	0.256699	0.0850531	0.000708018	transient
g_Shewanella	greenyellow	-0.082592	0.585283	-0.123099	0.415055	0.035912	0.812703	0.0442824	transient
g_DSSD61	grey	-0.0826367	0.585079	-0.0366334	0.80901	0.221496	0.139043	0.00305012	transient
g_Collinsella	turquoise	-0.0830877	0.583026	-0.0899419	0.552221	-0.195149	0.193713	0.0135081	transient
g_Luteimonas	turquoise	-0.0833092	0.582018	-0.0591846	0.696015	-0.00150122	0.9921	0.00446647	transient
g_Ileibacterium	red	-0.0833651	0.581764	NA	NA	-0.147855	0.326788	0.00228765	transient
g_Peptoniphilus	turquoise	-0.0834867	0.581212	-0.0579522	0.702049	-0.148752	0.323827	0.00740776	transient
g_Eubacterium_ruminantium_group	green	-0.0836666	0.580394	NA	NA	-0.145606	0.334279	0.00370387	transient
g_Sporosarcina	tan	-0.0841235	0.578322	-0.0209202	0.890242	0.241935	0.105255	0.00152513	transient
g_Mitochondria	pink	-0.0841414	0.57824	-0.182455	0.224889	-0.197023	0.189383	0.00582798	transient
s_Achromobacter_xylosoxidans	grey	-0.0844342	0.576914	0.301692	0.041589	-0.0271946	0.857624	0.000816935	transient
g_Amphiplicatus	red	-0.0846648	0.57587	-0.160819	0.285664	-0.162792	0.279716	0.00201531	transient
s_Staphylococcus_epidermidis	green	-0.0857539	0.570952	NA	NA	-0.136123	0.36704	0.0217327	transient
s_Citrobacter_freundii	grey	-0.0858799	0.570384	0.446484	0.00186893	0.0938869	0.534849	0.507859	transient
g_Microbacterium	turquoise	-0.0861095	0.56935	-0.123099	0.415055	-0.137655	0.361622	0.00337668	transient
g_Psychrobacillus	greenyellow	-0.0862403	0.568761	-0.182455	0.224889	-0.153613	0.308086	0.0364935	transient
g_Peptococcus	black	-0.0862641	0.568655	0.235039	0.115867	0.018989	0.900321	0.00272341	transient
g_DTU014	red	-0.0867635	0.56641	NA	NA	-0.139986	0.353468	0.000272258	transient
s_Fusobacterium_nucleatum	tan	-0.087054	0.565106	NA	NA	-0.189782	0.206497	0.0614398	transient
g_Alloprevotella	grey	-0.087168	0.564595	-0.17138	0.254781	-0.286613	0.0534661	0.76462	intermittent
g_Bacteroides_pectinophilus_group	purple	-0.0873479	0.563788	NA	NA	-0.0315372	0.835182	0.000435613	transient
g_Clostridium_innocuum_group	red	-0.0878392	0.561589	NA	NA	-0.150392	0.318461	0.000272258	transient
g_Cedecea	green	-0.0879086	0.561279	-0.012328	0.935192	-0.161449	0.283757	0.024565	transient
s_Cedecea_neteri	green	-0.0879086	0.561279	-0.012328	0.935192	-0.161449	0.283757	0.024565	transient
g_Ruminiclostridium	turquoise	-0.0879918	0.560907	-0.218542	0.144527	0.0185501	0.902613	0.00152507	transient
g_Rothia	green	-0.0886369	0.558027	-0.212942	0.15536	-0.182436	0.224937	0.540648	intermittent
g_Roseburia	pink	-0.0886758	0.557853	-0.117647	0.436175	-0.184205	0.220395	0.12642	intermittent
g_Ruminococcus_torques_group	grey	-0.0892746	0.555186	-0.0263766	0.861864	-0.160648	0.286185	0.0220595	transient
g_Elusimicrobium	purple	-0.0900105	0.551917	NA	NA	0.102578	0.497542	0.000272258	transient
g_Sphaerochaeta	purple	-0.0901015	0.551514	NA	NA	-0.113122	0.454144	0.000490129	transient
g_Christensenellaceae_R_7_group	red	-0.0908449	0.548221	0.440207	0.00220265	-0.210992	0.159268	0.0326807	intermittent
g_Bordetella	grey	-0.0910012	0.547531	0.0441246	0.770919	-0.0931376	0.538128	0.0901988	intermittent
g_Parapusillimonas	grey	-0.0913055	0.546187	-0.198801	0.185339	-0.112632	0.456115	0.451212	intermittent
g_Sphingobium	green	-0.091689	0.544495	-0.0412476	0.78549	-0.127248	0.399386	0.0244562	intermittent
g_Rikenella	grey	-0.091771	0.544134	NA	NA	-0.0654707	0.665532	0.000817098	transient
g_Ruminococcus_gauvreauii_group	purple	-0.0919676	0.543268	NA	NA	-0.00691196	0.963637	0.00522891	transient
g_Lachnospiraceae_NK3A20_group	green	-0.0920279	0.543002	NA	NA	-0.0618157	0.683195	0.005828	transient
s_Vibrio_furnissii	purple	-0.0920541	0.542887	-0.208948	0.163441	0.0209951	0.889851	0.0396526	intermittent
s_Lachnospiraceae_bacterium	purple	-0.0932252	0.537744	-0.109053	0.470643	-0.0718156	0.635296	0.00272344	transient
g_RF39	red	-0.0933817	0.537059	-0.123099	0.415055	-0.154212	0.306179	0.00419403	transient
g_Faecalibaculum	red	-0.0935009	0.536537	-0.0209202	0.890242	-0.164414	0.27489	0.00152518	transient
g_Coriobacteriaceae_UCG_002	purple	-0.0938294	0.5351	NA	NA	-0.0957444	0.526763	0.0068631	transient
s_Streptococcus_parasanguinis	turquoise	-0.0940089	0.534316	-0.225508	0.131845	-0.245587	0.0999455	0.0989682	transient
g_Gemella	grey	-0.0941225	0.53382	0.125207	0.407051	0.213776	0.15371	0.325881	intermittent
g_Rubrobacter	turquoise	-0.0946439	0.531546	NA	NA	-0.181405	0.227612	0.00108934	transient
g_Lysobacter	turquoise	-0.0951091	0.529521	-0.0753006	0.618931	-0.0519501	0.73169	0.00593698	intermittent
g_Family_XIII_UCG_001	grey	-0.0952942	0.528717	NA	NA	-0.253057	0.0897293	0.00147066	transient
g_Rubellimicrobium	pink	-0.0952984	0.528699	-0.221116	0.139741	-0.147565	0.327747	0.0139437	transient
g_Tuzzerella	red	-0.0958916	0.526124	NA	NA	-0.151149	0.316005	0.000708113	transient
g_Corynebacterium	green	-0.0962512	0.524567	-0.271528	0.0679443	-0.0087577	0.953937	0.156759	intermittent
g_Rhodopseudomonas	green	-0.0964493	0.523709	-0.175581	0.243142	0.0975855	0.518807	0.00855139	transient
g_Hyphomicrobium	greenyellow	-0.0966261	0.522945	-0.0264423	0.861523	-0.14664	0.330823	0.0169939	intermittent
g_Anaerostipes	red	-0.096928	0.521641	-0.2058	0.170023	-0.135354	0.36978	0.0100765	transient
g_Subdoligranulum	grey	-0.0971087	0.520862	-0.069549	0.646034	-0.201394	0.179553	0.0187915	transient
g_UBA1819	turquoise	-0.0985403	0.514706	NA	NA	-0.164904	0.273441	0.000762581	transient
g_Allobaculum	purple	-0.0988166	0.513521	NA	NA	-0.112157	0.458027	0.00642721	transient
g_Caproiciproducens	red	-0.0993409	0.511278	NA	NA	-0.174325	0.246582	0.00130723	transient
g_Comamonas	greenyellow	-0.0997081	0.509711	-0.242998	0.103689	-0.160099	0.287856	0.68586	intermittent
g_Erysipelotrichaceae_UCG_003	grey	-0.0999012	0.508887	-0.012328	0.935192	-0.141629	0.34779	0.0059915	transient
g_Eubacterium_hallii_group	pink	-0.10014	0.507872	-0.162593	0.280313	-0.123662	0.412909	0.0226586	transient
s_Prevotella_intermedia	black	-0.100645	0.505722	-0.18987	0.206283	-0.198328	0.18641	0.0290313	intermittent
g_Providencia	grey	-0.100674	0.505597	-0.14473	0.337229	0.0169676	0.910886	0.0915061	intermittent
s_Providencia_stuartii	grey	-0.100674	0.505597	-0.14473	0.337229	0.0169676	0.910886	0.0906891	intermittent
g_Akkermansia	greenyellow	-0.101335	0.502793	NA	NA	-0.141709	0.347514	0.0105123	transient
g_Lachnospiraceae_UCG_006	turquoise	-0.101368	0.502655	-0.0209202	0.890242	0.0650533	0.66754	0.00822462	transient
g_Bosea	purple	-0.101638	0.501509	-0.160819	0.285664	-0.14361	0.34102	0.00876938	transient
g_Turicibacter	red	-0.101644	0.501483	-0.0209202	0.890242	-0.13168	0.383032	0.0262535	transient
g_Snodgrassella	grey	-0.104015	0.491506	-0.116442	0.440919	0.283917	0.0558529	0.000708097	transient
g_Selenomonas	purple	-0.104112	0.491098	-0.0839321	0.579189	-0.122849	0.416011	0.0433564	intermittent
g_Massilia	green	-0.10507	0.487097	-0.175462	0.243465	-0.0231956	0.878389	0.0188459	intermittent
g_Citrobacter	grey	-0.105315	0.486075	0.438461	0.00230438	0.103084	0.495409	1.42101	intermittent
g_Methylobacterium_Methylorubrum	pink	-0.105988	0.483276	-0.249903	0.0939389	-0.214484	0.15232	0.0191728	intermittent
g_Oribacterium	turquoise	-0.106334	0.481841	-0.194897	0.194298	-0.207976	0.165453	0.212261	intermittent
g_Butyricimonas	red	-0.106523	0.481059	NA	NA	-0.129892	0.38958	0.00239659	transient
g_Marvinbryantia	red	-0.106768	0.480046	NA	NA	-0.104925	0.487701	0.0013617	transient
g_Lachnospiraceae_UCG_001	greenyellow	-0.107018	0.47901	NA	NA	-0.174002	0.247473	0.0240747	transient
g_Catonella	grey	-0.10794	0.475211	-0.00819478	0.956895	-0.0720481	0.634199	0.0762005	intermittent
g_Jeotgalicoccus	grey	-0.108932	0.471139	-0.209902	0.161484	0.169251	0.260817	0.00332259	transient
g_Lautropia	grey	-0.109399	0.469228	-0.102931	0.496053	-0.235073	0.115814	0.0241837	intermittent
s_Staphylococcus_hominis	grey	-0.109613	0.468354	-0.202187	0.177811	-0.255257	0.0868816	0.0472236	intermittent
g_Lachnospiraceae_ND3007_group	red	-0.109673	0.468106	-0.0879398	0.561139	-0.152599	0.31133	0.00435757	transient
g_Anaeroplasma	red	-0.110438	0.464991	0.13937	0.355613	0.0457066	0.762939	0.00315912	transient
g_Frisingicoccus	red	-0.111058	0.462472	NA	NA	-0.150322	0.318689	0.000599	transient
g_Leptotrichia	purple	-0.111106	0.46228	0.187498	0.212112	0.0682356	0.652288	0.749587	intermittent
g_Prevotellaceae_NK3B31_group	red	-0.11137	0.461207	NA	NA	-0.168543	0.262846	0.00833364	transient
g_Dubosiella	greenyellow	-0.112057	0.458431	-0.182455	0.224889	-0.228268	0.127057	0.00904172	transient
g_Negativibacillus	red	-0.112061	0.458414	NA	NA	-0.158356	0.293206	0.00452077	transient
g_Megasphaera	grey	-0.113324	0.453333	0.0470446	0.756209	-0.229187	0.125493	0.0887282	intermittent
g_Brevundimonas	pink	-0.113331	0.453306	-0.229905	0.124281	-0.142867	0.34355	0.214549	intermittent
g_Blastomonas	grey	-0.113398	0.453035	-0.0577062	0.703256	-0.150757	0.317275	0.0123098	intermittent
s_Bifidobacterium_animalis	red	-0.114121	0.450141	NA	NA	-0.171418	0.254673	0.00484764	transient
g_Eubacterium_nodatum_group	turquoise	-0.115056	0.446414	-0.225736	0.131446	-0.188725	0.209082	0.0980965	intermittent
g_Butyrivibrio	pink	-0.11535	0.445246	-0.259645	0.0814103	-0.18699	0.213375	0.00735329	transient
g_Porphyromonas	black	-0.116125	0.442174	0.236474	0.113595	-0.231443	0.121714	0.186117	intermittent
g_Fusicatenibacter	pink	-0.117003	0.438705	-0.232555	0.119883	-0.260085	0.080877	0.019935	intermittent
g_Bilophila	red	-0.118293	0.433641	NA	NA	-0.154506	0.305247	0.000817048	transient
g_Family_XIII_AD3011_group	red	-0.118501	0.432827	NA	NA	-0.159856	0.288598	0.00615481	transient
g_Erysipelatoclostridium	tan	-0.118775	0.431757	-0.115692	0.44389	0.0516656	0.733106	0.030502	intermittent
g_Lachnospiraceae_UCG_004	red	-0.11936	0.429475	NA	NA	-0.128694	0.394006	0.00174283	transient
g_Cutibacterium	grey	-0.120077	0.426687	-0.212875	0.155492	0.092926	0.539056	0.107629	intermittent
g_Ruminococcus	red	-0.120174	0.426312	-0.011577	0.939132	-0.172945	0.250402	0.0676491	intermittent
g_Anaerotruncus	tan	-0.120305	0.425803	0.185294	0.217632	0.0540877	0.721087	0.00103495	transient
g_Prevotellaceae_UCG_001	pink	-0.120564	0.4248	-0.171859	0.253434	-0.198511	0.185996	0.00593702	transient
g_Haemophilus	green	-0.121766	0.420164	0.176724	0.24004	-0.241497	0.105907	0.454317	intermittent
g_Atopobium	purple	-0.121922	0.419566	0.266046	0.0739191	-0.204133	0.173585	0.00130694	transient
g_Phascolarctobacterium	red	-0.12236	0.417885	NA	NA	-0.165995	0.270236	0.00571912	transient
g_GCA_900066575	tan	-0.122411	0.41769	-0.0209202	0.890242	-0.141849	0.347034	0.0022331	transient
g_UCG_005	red	-0.122646	0.41679	-0.0860439	0.569646	-0.162938	0.27928	0.0732048	intermittent
g_UCG_003	red	-0.123618	0.413075	NA	NA	-0.167976	0.26448	0.00669953	transient
g_Parasutterella	red	-0.124507	0.4097	-0.012328	0.935192	-0.208341	0.164695	0.0508185	transient
g_Pseudoalteromonas	grey	-0.125041	0.407679	-0.19005	0.205844	0.261002	0.0797744	0.403607	intermittent
g_Eubacterium_xylanophilum_group	green	-0.125113	0.407406	-0.123099	0.415055	-0.17599	0.242028	0.00593692	transient
g_Serratia	greenyellow	-0.125937	0.404298	-0.154988	0.303722	-0.188194	0.21039	0.210682	intermittent
g_Coprococcus	greenyellow	-0.126318	0.402869	NA	NA	-0.191094	0.203317	0.00599151	transient
g_Staphylococcus	red	-0.126543	0.402024	-0.186425	0.214787	-0.189883	0.206252	0.53531	intermittent
g_Eubacterium_siraeum_group	red	-0.126991	0.400347	-0.218542	0.144527	-0.141288	0.348965	0.0198807	transient
g_Solobacterium	purple	-0.127479	0.398523	-0.160283	0.287295	-0.12762	0.397997	0.204255	intermittent
g_Faecalibacterium	grey	-0.128665	0.394111	-0.0465668	0.75861	-0.217664	0.146189	0.0921597	intermittent
s_Pseudoalteromonas_sp.	grey	-0.128824	0.393524	-0.17493	0.24492	0.211387	0.15847	0.353714	intermittent
g_Romboutsia	red	-0.129681	0.390358	-0.012538	0.93409	-0.241649	0.105681	0.0554481	intermittent
g_Sutterella	pink	-0.129876	0.389638	-0.159331	0.290205	-0.174859	0.245115	0.017811	transient
g_Eubacterium_coprostanoligenes_group	red	-0.130672	0.386715	-0.0110237	0.942036	-0.193022	0.19871	0.0655794	intermittent
g_Incertae_Sedis	turquoise	-0.132914	0.378547	-0.0209202	0.890242	-0.204475	0.17285	0.00582798	transient
g_Acinetobacter	green	-0.135826	0.368095	-0.30563	0.0388713	-0.0958235	0.52642	0.0893818	intermittent
g_Lachnoclostridium	turquoise	-0.135861	0.367971	-0.0558711	0.71228	-0.192092	0.200924	0.0383453	intermittent
g_NK4A214_group	red	-0.13599	0.367513	-0.0277685	0.854651	-0.157161	0.296912	0.0161769	intermittent
g_Actinomyces	purple	-0.140052	0.353239	-0.160448	0.286793	-0.260273	0.0806504	0.3511	intermittent
g_Rikenellaceae_RC9_gut_group	green	-0.142177	0.34591	-0.0879398	0.561139	-0.0832241	0.582406	0.00435749	intermittent
g_Enterorhabdus	greenyellow	-0.142851	0.343603	-0.0724374	0.632363	-0.0398653	0.792517	0.0110024	intermittent
g_Prevotella	grey	-0.143129	0.342655	0.118968	0.431004	-0.33011	0.0250572	3.03108	persistent
g_Streptococcus	grey	-0.143424	0.341652	-0.0832526	0.582276	0.248294	0.0961449	4.89677	persistent
g_Oscillibacter	red	-0.144025	0.339612	NA	NA	-0.137486	0.362218	0.00898721	intermittent
g_Parabacteroides	red	-0.144669	0.337433	-0.241279	0.106231	-0.18244	0.224926	0.0325174	intermittent
g_Blautia	pink	-0.145122	0.335907	-0.192539	0.199857	-0.261895	0.0787121	0.0751657	intermittent
g_UCG_010	red	-0.146123	0.332549	-0.22552	0.131825	-0.177964	0.236703	0.0100221	intermittent
g_Paraprevotella	grey	-0.147365	0.328409	-0.23304	0.11909	0.39884	0.00604054	0.0437921	intermittent
s_Pseudomonas_sp.	grey	-0.152192	0.312635	-0.038046	0.801791	0.150987	0.316529	4.35051	intermittent
g_Candidatus_Stoquefichus	red	-0.154762	0.304438	-0.0724374	0.632363	-0.0706182	0.640959	0.00375812	intermittent
g_Alistipes	turquoise	-0.160384	0.286989	-0.112941	0.454872	0.159487	0.289728	0.030175	intermittent
g_Clostridia_UCG_014	red	-0.163218	0.278445	-0.145308	0.33528	-0.0207215	0.891278	0.180506	intermittent
g_Pseudomonas	grey	-0.163344	0.278069	-0.0593955	0.694984	0.112841	0.455275	6.72651	persistent
g_Colidextribacter	red	-0.165955	0.270352	-0.109583	0.468474	-0.123603	0.413133	0.0296305	intermittent
g_Lactobacillus	turquoise	-0.166763	0.267994	-0.127701	0.397696	0.0391731	0.796043	2.12436	intermittent
g_Ruminococcaceae	red	-0.168649	0.262542	0.00994865	0.947681	-0.121631	0.420684	0.00708092	intermittent
g_Ralstonia	grey	-0.180578	0.229775	-0.128948	0.393065	0.372109	0.0108814	19.6041	intermittent
g_Muribaculaceae	red	-0.180883	0.228976	-0.235812	0.114639	-0.129225	0.392039	0.30404	intermittent
g_Candidatus_Saccharimonas	grey	-0.184186	0.220443	-0.344057	0.0192185	0.0288624	0.848991	0.0167761	intermittent
g_Lachnospiraceae_NK4A136_group	red	-0.189368	0.207507	-0.101986	0.500037	0.0448434	0.76729	0.200714	intermittent

## Sheet: Table S3
Table S3 Taxonomic characterization of the taxa that sequentially increased in the bile of HCs, GBS, CBDS and SCBD
Kingdom	Phylum	Class	Order	Family	Genus
Bacteria	Actinobacteriota	Coriobacteriia	Coriobacteriales	Atopobiaceae	Atopobium
Bacteria	Actinobacteriota	Actinobacteria	Micrococcales	Micrococcaceae	Rothia
Bacteria	Firmicutes	Clostridia	Lachnospirales	Lachnospiraceae	Lachnoanaerobaculum
Bacteria	Firmicutes	Clostridia	Lachnospirales	Lachnospiraceae	Oribacterium
Bacteria	Firmicutes	Clostridia	Lachnospirales	Lachnospiraceae	Stomatobaculum
Bacteria	Firmicutes	Negativicutes	Veillonellales	Veillonellaceae	Veillonella
